# Supplementary material for: 5,11,17,23-Tetra-tert-butyl-25,26,27,28-tetra­kis[2-(2-chloro­ethoxy)eth­oxy]-2,8,14,20-tetra­sulfonyl­calix[4]arene
Source: Acta Crystallogr Sect E Struct Rep Online. 2009 Jan 28;65(Pt 2):o385–6. doi: 10.1107/S1600536809002591 (PMC2968348; doi:10.1107/S1600536809002591)
Supplement: Supplementary file 1 [file e-65-0o385-sup1.cif]

##############################################################################
###                                                                        ###
###        Electronic paper (Acta Crystallographica Section E)             ###
###                                                                        ###
##############################################################################
#                                                                            #
# This CIF contains the data in a paper accepted for publication in Acta     #
# Crystallographica Section E. It conforms to the requirements of Notes      #
# for Authors for Section E, and has been peer reviewed under the auspices   #
# of the IUCr Commission on Journals.                                        #
#                                                                            #
# Full details of the Crystallographic Information File format               #
# are given in the paper "The Crystallographic Information File (CIF):       #
# a New Standard Archive File for Crystallography" by S. R. Hall, F. H.      #
# Allen and I. D. Brown [Acta Cryst. (1991), A47, 655-685].                  #
#                                                                            #
# The current version of the core CIF dictionary is obtainable from          #
# ftp://ftp.iucr.org/pub/cif_core.dic. The current version number is 2.4.    #
#                                                                            #
# Software is freely available for graphical display of the structure(s) in  #
# this CIF.  For information consult the CIF home page http://www.iucr.org/  #
# cif/home.html                                                              #
#                                                                            #
# This file may be used for bona fide research purposes within the           #
# scientific community so long as proper attribution is given to the journal # 
# article from which it was obtained.                                        #
#                                                                            #
##############################################################################
                                             
data_I
_audit_creation_method     SHELXL-97
_chemical_name_systematic
;
5,11,17,23-Tetra-<i>tert</i>-butyl-25,26,27,28-tetrakis[2-(2-\
chloroethoxy)ethoxy]-2,8,14,20-tetrasulfonylcalix[4]arene
;
_chemical_name_common     ?
_chemical_formula_moiety     'C56 H76 Cl4 O16 S4'
_chemical_formula_sum     'C56 H76 Cl4 O16 S4'
_chemical_formula_iupac     'C56 H76 Cl4 O16 S4'
_chemical_formula_weight     1275.21
_chemical_melting_point     ?
_symmetry_cell_setting     Monoclinic
_symmetry_space_group_name_H-M     'C 2/c'
loop_
    _symmetry_equiv_pos_as_xyz
    'x, y, z'
    '-x, y, -z+1/2'
    'x+1/2, y+1/2, z'
    '-x+1/2, y+1/2, -z+1/2'
    '-x, -y, -z'
    'x, -y, z-1/2'
    '-x+1/2, -y+1/2, -z'
    'x+1/2, -y+1/2, z-1/2'
_cell_length_a     22.496(2)
_cell_length_b     16.0372(15)
_cell_length_c     19.8646(19)
_cell_angle_alpha     90.00
_cell_angle_beta     120.3550(10)
_cell_angle_gamma     90.00
_cell_volume     6184.1(10)
_cell_formula_units_Z     4
_cell_measurement_reflns_used     7613
_cell_measurement_theta_min     2.238
_cell_measurement_theta_max     28.083
_cell_measurement_temperature     173(2)
_exptl_crystal_description     block
_exptl_crystal_colour     colourless
_exptl_crystal_size_max     0.41
_exptl_crystal_size_mid     0.28
_exptl_crystal_size_min     0.24
_exptl_crystal_density_diffrn     1.370
_exptl_crystal_density_meas     ?
_exptl_crystal_density_method     'not measured'
_exptl_crystal_F_000     2688
_exptl_absorpt_coefficient_mu     0.391
_exptl_absorpt_correction_type     multi-scan
_exptl_absorpt_process_details     '(SADABS; Bruker, 1999)'
_exptl_absorpt_correction_T_min     0.8560
_exptl_absorpt_correction_T_max     0.9119
_exptl_special_details
;
;
_diffrn_ambient_temperature     173(2)
_diffrn_radiation_type     MoK\a
_diffrn_radiation_wavelength     0.71073
_diffrn_radiation_source     'fine-focus sealed tube'
_diffrn_radiation_monochromator     graphite
_diffrn_measurement_device_type     'Bruker SMART CCD area-detector'
_diffrn_measurement_method     '\f and \w'
_diffrn_detector_area_resol_mean     ?
_diffrn_reflns_number     15381
_diffrn_reflns_av_R_equivalents     0.0224
_diffrn_reflns_av_sigmaI/netI     0.0257
_diffrn_reflns_theta_min     1.65
_diffrn_reflns_theta_max     25.01
_diffrn_reflns_theta_full     25.01
_diffrn_measured_fraction_theta_max     0.997
_diffrn_measured_fraction_theta_full     0.997
_diffrn_reflns_limit_h_min     -26
_diffrn_reflns_limit_h_max     26
_diffrn_reflns_limit_k_min     -16
_diffrn_reflns_limit_k_max     19
_diffrn_reflns_limit_l_min     -23
_diffrn_reflns_limit_l_max     23
_diffrn_standards_number     ?
_diffrn_standards_interval_count     ?
_diffrn_standards_interval_time     ?
_diffrn_standards_decay_%     ?
_refine_special_details
;
Refinement of <i>F</i>^2^ against ALL reflections. The weighted <i>R</i>-factor
<i>wR</i> and goodness of fit <i>S</i> are based on <i>F</i>^2^, conventional
<i>R</i>-factors <i>R</i> are based on <i>F</i>, with <i>F</i> set to zero for
negative <i>F</i>^2^. The threshold expression of <i>F</i>^2^ >
\s(<i>F</i>^2^) is used only for calculating <i>R</i>-factors(gt) <i>etc</i>.
and is not relevant to the choice of reflections for refinement.
<i>R</i>-factors based on <i>F</i>^2^ are statistically about twice as large
as those based on <i>F</i>, and <i>R</i>- factors based on ALL data will be
even larger.
;
_reflns_number_total     5442
_reflns_number_gt     4709
_reflns_threshold_expression     I>2\s(I)
_refine_ls_structure_factor_coef     Fsqd
_refine_ls_matrix_type     full
_refine_ls_R_factor_all     0.0651
_refine_ls_R_factor_gt     0.0583
_refine_ls_wR_factor_gt     0.1602
_refine_ls_wR_factor_ref     0.1663
_refine_ls_goodness_of_fit_ref     1.085
_refine_ls_restrained_S_all     1.089
_refine_ls_number_reflns     5442
_refine_ls_number_parameters     402
_refine_ls_number_restraints     27
_refine_ls_hydrogen_treatment     constr
_refine_ls_weighting_scheme     calc
_refine_ls_weighting_details
         'calc w=1/[\s^2^(Fo^2^)+(0.0863P)^2^+20.079P] where P=(Fo^2^+2Fc^2^)/3'
_atom_sites_solution_hydrogens     geom
_atom_sites_solution_primary     direct
_atom_sites_solution_secondary     difmap
_refine_ls_shift/su_max     0.001
_refine_ls_shift/su_mean     0.000
_refine_diff_density_max     1.298
_refine_diff_density_min     -0.802
_refine_ls_extinction_method     none
_refine_ls_extinction_coef     ?
loop_
    _atom_type_symbol
    _atom_type_description
    _atom_type_scat_dispersion_real
    _atom_type_scat_dispersion_imag
    _atom_type_scat_source
    'C' 'C' 0.0033 0.0016
                         'International Tables Vol C Tables 4.2.6.8 and 6.1.1.4'
    'H' 'H' 0.0000 0.0000
                         'International Tables Vol C Tables 4.2.6.8 and 6.1.1.4'
    'O' 'O' 0.0106 0.0060
                         'International Tables Vol C Tables 4.2.6.8 and 6.1.1.4'
    'Cl' 'Cl' 0.1484 0.1585
                         'International Tables Vol C Tables 4.2.6.8 and 6.1.1.4'
    'S' 'S' 0.1246 0.1234
                         'International Tables Vol C Tables 4.2.6.8 and 6.1.1.4'
_computing_data_collection     'SMART (Bruker, 1999)'
_computing_cell_refinement     'SAINT (Bruker, 1999)'
_computing_data_reduction     'SAINT (Bruker, 1999)'
_computing_structure_solution     'SHELXS97 (Sheldrick, 2008)'
_computing_structure_refinement     'SHELXL97 (Sheldrick, 2008)'
_computing_molecular_graphics     'SHELXTL (Sheldrick, 2008)'
_computing_publication_material     'SHELXTL (Sheldrick, 2008)'
loop_
    _atom_site_type_symbol
    _atom_site_label
    _atom_site_fract_x
    _atom_site_fract_y
    _atom_site_fract_z
    _atom_site_U_iso_or_equiv
    _atom_site_adp_type
    _atom_site_calc_flag
    _atom_site_refinement_flags
    _atom_site_occupancy
    _atom_site_disorder_assembly
    _atom_site_disorder_group
    C C5 0.63360(14) 0.93392(17) 0.93979(16) 0.0206(6) Uani d . 1 . .
    C C6 0.58157(15) 0.89626(18) 0.94656(16) 0.0216(6) Uani d . 1 A .
    H H6 0.5574 0.9283 0.9653 0.026 Uiso calc R 1 . .
    C C7 0.56341(14) 0.81334(18) 0.92702(15) 0.0206(6) Uani d . 1 . .
    C C8 0.59817(14) 0.76368(17) 0.90004(15) 0.0198(6) Uani d . 1 A .
    C C9 0.65037(14) 0.80187(17) 0.89320(15) 0.0200(6) Uani d . 1 . .
    C C10 0.66757(14) 0.88537(17) 0.91240(16) 0.0202(6) Uani d . 1 A .
    H H10 0.7033 0.9093 0.9066 0.024 Uiso calc R 1 . .
    C C11 0.60405(18) 0.61541(18) 0.92839(18) 0.0298(7) Uani d . 1 A .
    H H11A 0.5787 0.6106 0.9570 0.036 Uiso calc R 1 . .
    H H11B 0.6537 0.6229 0.9665 0.036 Uiso calc R 1 . .
    C C12 0.5924(2) 0.5401(2) 0.8784(2) 0.0429(9) Uani d . 1 . .
    H H12A 0.5460 0.5428 0.8313 0.051 Uiso calc R 1 . .
    H H12B 0.6269 0.5386 0.8615 0.051 Uiso calc R 1 . .
    C C13 0.5939(3) 0.3938(2) 0.8805(3) 0.0513(10) Uani d . 1 . .
    H H13A 0.6368 0.3866 0.8787 0.062 Uiso calc R 1 . .
    H H13B 0.5550 0.3982 0.8262 0.062 Uiso calc R 1 . .
    C C14 0.5834(2) 0.3196(2) 0.9195(3) 0.0529(10) Uani d . 1 . .
    H H14A 0.5730 0.2701 0.8855 0.063 Uiso calc R 1 . .
    H H14B 0.5432 0.3299 0.9260 0.063 Uiso calc R 1 . .
    C C15 0.64816(14) 0.70631(17) 0.77013(16) 0.0191(6) Uani d . 1 . .
    C C16 0.65912(14) 0.62388(18) 0.75768(17) 0.0220(6) Uani d . 1 A .
    H H16 0.6922 0.5919 0.8006 0.026 Uiso calc R 1 . .
    C C17 0.62342(15) 0.58698(18) 0.68504(17) 0.0242(6) Uani d . 1 . .
    C C22 0.57340(15) 0.63497(18) 0.62448(17) 0.0245(6) Uani d . 1 A .
    H H22 0.5466 0.6110 0.5741 0.029 Uiso calc R 1 . .
    C C23 0.56198(15) 0.71742(18) 0.63650(17) 0.0217(6) Uani d . 1 . .
    C C24 0.60033(14) 0.75573(17) 0.70897(16) 0.0196(6) Uani d . 1 A .
    Cl Cl2 0.65663(6) 0.29815(6) 1.01204(7) 0.0613(3) Uani d . 1 . .
    O O1 0.46758(12) 0.71591(14) 0.49020(12) 0.0331(5) Uani d . 1 . .
    O O2 0.53371(11) 0.84535(14) 0.54324(13) 0.0309(5) Uani d . 1 . .
    O O3 0.72979(11) 0.67345(13) 0.91607(12) 0.0303(5) Uani d . 1 . .
    O O4 0.75042(11) 0.80237(13) 0.86416(13) 0.0295(5) Uani d . 1 . .
    O O7 0.57763(11) 0.68433(12) 0.87321(11) 0.0252(5) Uani d . 1 . .
    O O8 0.59813(14) 0.46765(14) 0.92163(14) 0.0395(6) Uani d . 1 . .
    S S1 0.50048(4) 0.77435(5) 0.55345(4) 0.0239(2) Uani d . 1 . .
    S S2 0.70254(4) 0.74481(4) 0.86614(4) 0.0216(2) Uani d . 1 A .
    C C1 0.7049(3) 1.0578(3) 0.9434(4) 0.0496(16) Uani d PD 0.756(6) A 1
    H H1A 0.7484 1.0276 0.9745 0.074 Uiso calc PR 0.756(6) A 1
    H H1B 0.7124 1.1174 0.9555 0.074 Uiso calc PR 0.756(6) A 1
    H H1C 0.6882 1.0492 0.8878 0.074 Uiso calc PR 0.756(6) A 1
    C C2 0.5861(2) 1.0799(3) 0.9178(3) 0.0416(13) Uani d PD 0.756(6) A 1
    H H2A 0.5975 1.1385 0.9326 0.062 Uiso calc PR 0.756(6) A 1
    H H2B 0.5518 1.0614 0.9311 0.062 Uiso calc PR 0.756(6) A 1
    H H2C 0.5672 1.0739 0.8615 0.062 Uiso calc PR 0.756(6) A 1
    C C3 0.6783(3) 1.0349(3) 1.0494(3) 0.0467(14) Uani d PD 0.756(6) A 1
    H H3A 0.7201 1.0013 1.0792 0.070 Uiso calc PR 0.756(6) A 1
    H H3B 0.6428 1.0156 1.0604 0.070 Uiso calc PR 0.756(6) A 1
    H H3C 0.6888 1.0936 1.0644 0.070 Uiso calc PR 0.756(6) A 1
    C C4 0.65239(16) 1.02564(18) 0.96255(18) 0.0263(7) Uani d PD 0.756(6) A 1
    C C1' 0.6356(10) 1.0747(10) 0.8892(9) 0.056(5) Uani d PDU 0.244(6) A 2
    H H1E 0.5872 1.0658 0.8494 0.084 Uiso calc PR 0.244(6) A 2
    H H1F 0.6652 1.0557 0.8692 0.084 Uiso calc PR 0.244(6) A 2
    H H1D 0.6435 1.1343 0.9018 0.084 Uiso calc PR 0.244(6) A 2
    C C2' 0.7322(6) 1.0296(9) 1.0160(9) 0.039(4) Uani d PDU 0.244(6) A 2
    H H2D 0.7461 1.0868 1.0346 0.059 Uiso calc PR 0.244(6) A 2
    H H2F 0.7540 1.0122 0.9862 0.059 Uiso calc PR 0.244(6) A 2
    H H2E 0.7467 0.9922 1.0606 0.059 Uiso calc PR 0.244(6) A 2
    C C3' 0.6215(9) 1.0616(10) 1.0060(11) 0.052(5) Uani d PDU 0.244(6) A 2
    H H3E 0.5711 1.0590 0.9738 0.078 Uiso calc PR 0.244(6) A 2
    H H3D 0.6360 1.1198 1.0189 0.078 Uiso calc PR 0.244(6) A 2
    H H3F 0.6367 1.0298 1.0541 0.078 Uiso calc PR 0.244(6) A 2
    C C4' 0.65239(16) 1.02564(18) 0.96255(18) 0.0263(7) Uani d PD 0.244(6) A 2
    C C18 0.63795(17) 0.49736(19) 0.66984(19) 0.0303(7) Uani d . 1 A .
    C C19 0.6904(2) 0.4528(2) 0.7460(2) 0.0483(10) Uani d . 1 . .
    H H19A 0.6721 0.4501 0.7814 0.072 Uiso calc R 1 A .
    H H19B 0.7339 0.4839 0.7709 0.072 Uiso calc R 1 . .
    H H19C 0.6985 0.3962 0.7339 0.072 Uiso calc R 1 . .
    C C20 0.5723(3) 0.4473(3) 0.6328(3) 0.0730(10) Uani d . 1 . .
    H H20A 0.5541 0.4447 0.6683 0.110 Uiso calc R 1 A .
    H H20B 0.5817 0.3907 0.6220 0.110 Uiso calc R 1 . .
    H H20C 0.5383 0.4739 0.5838 0.110 Uiso calc R 1 . .
    C C21 0.6712(3) 0.5009(3) 0.6204(3) 0.0730(10) Uani d . 1 . .
    H H21A 0.6829 0.4443 0.6125 0.110 Uiso calc R 1 A .
    H H21B 0.7132 0.5347 0.6468 0.110 Uiso calc R 1 . .
    H H21C 0.6391 0.5259 0.5697 0.110 Uiso calc R 1 . .
    O O5 0.58700(10) 0.83690(12) 0.71892(11) 0.0222(4) Uani d . 1 . .
    C C25 0.63180(16) 0.89918(18) 0.71453(19) 0.0285(7) Uani d . 1 A .
    H H25A 0.6423 0.8847 0.6732 0.034 Uiso calc R 1 . .
    H H25B 0.6756 0.9033 0.7649 0.034 Uiso calc R 1 . .
    C C26 0.59268(19) 0.9801(2) 0.6958(2) 0.0406(8) Uani d . 1 . .
    H H26A 0.5534 0.9793 0.6416 0.049 Uiso calc R 1 A 3
    H H26B 0.5745 0.9888 0.7315 0.049 Uiso calc R 1 A 3
    O O6 0.63887(13) 1.04475(14) 0.70517(16) 0.0440(6) Uani d PD 0.808(3) A 3
    C C27 0.6023(3) 1.1211(3) 0.6756(3) 0.0425(13) Uani d PD 0.808(3) A 3
    H H27A 0.5774 1.1352 0.7033 0.051 Uiso calc PR 0.808(3) A 3
    H H27B 0.5681 1.1150 0.6194 0.051 Uiso calc PR 0.808(3) A 3
    C C28 0.6508(5) 1.1877(6) 0.6868(4) 0.0571(18) Uani d PD 0.808(3) A 3
    H H28A 0.6245 1.2387 0.6606 0.069 Uiso calc PR 0.808(3) A 3
    H H28B 0.6770 1.1713 0.6611 0.069 Uiso calc PR 0.808(3) A 3
    Cl Cl1 0.71051(11) 1.21148(10) 0.78691(10) 0.0777(6) Uani d PD 0.808(3) A 3
    O O6' 0.63887(13) 1.04475(14) 0.70517(16) 0.0440(6) Uani d PD 0.192(3) A 4
    C C27' 0.6214(13) 1.1202(16) 0.6602(17) 0.0425(13) Uani d PD 0.192(3) A 4
    H H27C 0.5721 1.1329 0.6394 0.051 Uiso calc PR 0.192(3) A 4
    H H27D 0.6285 1.1120 0.6154 0.051 Uiso calc PR 0.192(3) A 4
    C C28' 0.663(3) 1.190(3) 0.706(2) 0.0571(18) Uani d PD 0.192(3) A 4
    H H28C 0.6464 1.2395 0.6712 0.069 Uiso calc PR 0.192(3) A 4
    H H28D 0.7103 1.1793 0.7181 0.069 Uiso calc PR 0.192(3) A 4
    Cl Cl1' 0.6696(5) 1.2238(4) 0.7962(5) 0.0777(6) Uani d PD 0.192(3) A 4
loop_
    _atom_site_aniso_label
    _atom_site_aniso_U_11
    _atom_site_aniso_U_22
    _atom_site_aniso_U_33
    _atom_site_aniso_U_12
    _atom_site_aniso_U_13
    _atom_site_aniso_U_23
    C5 0.0221(14) 0.0180(14) 0.0176(14) -0.0005(11) 0.0071(12) -0.0007(11)
    C6 0.0251(15) 0.0190(14) 0.0192(14) -0.0007(11) 0.0100(12) -0.0019(11)
    C7 0.0229(14) 0.0199(14) 0.0151(13) -0.0034(11) 0.0066(12) 0.0010(11)
    C8 0.0243(15) 0.0152(14) 0.0126(13) -0.0018(11) 0.0039(11) 0.0009(10)
    C9 0.0217(14) 0.0194(14) 0.0138(13) 0.0031(11) 0.0051(11) -0.0002(10)
    C10 0.0213(14) 0.0158(14) 0.0194(13) -0.0008(11) 0.0072(11) -0.0001(11)
    C11 0.0421(19) 0.0162(15) 0.0281(16) -0.0005(13) 0.0156(14) 0.0035(12)
    C12 0.077(3) 0.0179(17) 0.045(2) -0.0033(16) 0.040(2) 0.0011(14)
    C13 0.085(3) 0.0215(18) 0.056(2) -0.0058(18) 0.042(2) -0.0071(16)
    C14 0.058(3) 0.0266(19) 0.071(3) -0.0038(17) 0.031(2) -0.0027(18)
    C15 0.0207(14) 0.0191(14) 0.0193(14) -0.0015(11) 0.0114(12) -0.0036(11)
    C16 0.0214(14) 0.0183(14) 0.0252(15) 0.0022(11) 0.0109(12) -0.0001(11)
    C17 0.0266(15) 0.0209(15) 0.0286(15) 0.0021(12) 0.0165(13) -0.0017(12)
    C22 0.0283(16) 0.0217(15) 0.0224(15) 0.0020(12) 0.0119(13) -0.0055(11)
    C23 0.0230(14) 0.0212(15) 0.0212(14) 0.0051(11) 0.0113(12) 0.0014(11)
    C24 0.0229(15) 0.0152(14) 0.0239(15) 0.0008(11) 0.0143(13) -0.0003(11)
    Cl2 0.0629(7) 0.0338(5) 0.0756(8) -0.0030(5) 0.0264(6) 0.0063(5)
    O1 0.0391(13) 0.0349(13) 0.0200(11) 0.0114(10) 0.0110(10) -0.0027(9)
    O2 0.0374(12) 0.0321(12) 0.0307(12) 0.0093(10) 0.0227(10) 0.0087(9)
    O3 0.0319(12) 0.0228(11) 0.0237(11) 0.0081(9) 0.0049(9) -0.0014(8)
    O4 0.0228(11) 0.0255(11) 0.0382(12) -0.0023(9) 0.0141(10) -0.0090(9)
    O7 0.0332(11) 0.0144(10) 0.0211(10) -0.0039(8) 0.0088(9) -0.0010(8)
    O8 0.0649(17) 0.0150(11) 0.0445(14) -0.0022(10) 0.0321(13) -0.0002(10)
    S1 0.0294(4) 0.0249(4) 0.0178(4) 0.0076(3) 0.0122(3) 0.0014(3)
    S2 0.0203(4) 0.0175(4) 0.0215(4) 0.0023(3) 0.0065(3) -0.0035(3)
    C1 0.057(3) 0.025(2) 0.089(5) -0.017(2) 0.053(3) -0.020(3)
    C2 0.041(3) 0.018(2) 0.059(3) -0.0003(19) 0.020(2) -0.003(2)
    C3 0.061(4) 0.030(3) 0.040(3) -0.013(2) 0.018(3) -0.017(2)
    C4 0.0317(16) 0.0156(14) 0.0333(17) -0.0031(12) 0.0176(14) -0.0046(12)
    C1' 0.065(9) 0.034(7) 0.052(8) -0.002(6) 0.017(6) 0.003(6)
    C2' 0.035(7) 0.023(6) 0.050(7) -0.007(5) 0.013(5) -0.009(5)
    C3' 0.056(8) 0.039(7) 0.064(8) -0.007(6) 0.033(7) -0.019(6)
    C4' 0.0317(16) 0.0156(14) 0.0333(17) -0.0031(12) 0.0176(14) -0.0046(12)
    C18 0.0352(17) 0.0196(16) 0.0318(17) 0.0063(13) 0.0137(14) -0.0069(12)
    C19 0.071(3) 0.0274(19) 0.044(2) 0.0165(18) 0.027(2) 0.0012(16)
    C20 0.086(3) 0.0380(18) 0.091(3) 0.0217(17) 0.042(2) -0.0082(17)
    C21 0.086(3) 0.0380(18) 0.091(3) 0.0217(17) 0.042(2) -0.0082(17)
    O5 0.0275(11) 0.0138(10) 0.0269(11) 0.0020(8) 0.0149(9) -0.0013(8)
    C25 0.0317(17) 0.0172(15) 0.0345(17) -0.0007(12) 0.0153(14) 0.0019(12)
    C26 0.039(2) 0.0198(16) 0.055(2) -0.0003(14) 0.0174(17) 0.0041(15)
    O6 0.0430(14) 0.0185(12) 0.0572(16) -0.0014(10) 0.0157(13) 0.0086(11)
    C27 0.042(3) 0.0233(19) 0.053(3) -0.002(2) 0.018(2) 0.012(2)
    C28 0.055(5) 0.031(2) 0.055(5) -0.011(3) 0.006(5) 0.012(3)
    Cl1 0.0839(13) 0.0500(8) 0.0731(10) -0.0158(8) 0.0204(9) 0.0028(7)
    O6' 0.0430(14) 0.0185(12) 0.0572(16) -0.0014(10) 0.0157(13) 0.0086(11)
    C27' 0.042(3) 0.0233(19) 0.053(3) -0.002(2) 0.018(2) 0.012(2)
    C28' 0.055(5) 0.031(2) 0.055(5) -0.011(3) 0.006(5) 0.012(3)
    Cl1' 0.0839(13) 0.0500(8) 0.0731(10) -0.0158(8) 0.0204(9) 0.0028(7)
_geom_special_details
;
All e.s.d.'s (except the e.s.d. in the dihedral angle between two l.s. planes)
are estimated using the full covariance matrix. The cell e.s.d.'s are taken
into account individually in the estimation of e.s.d.'s in distances, angles
and torsion angles; correlations between e.s.d.'s in cell parameters are only
used when they are defined by crystal symmetry. An approximate (isotropic)
treatment of cell e.s.d.'s is used for estimating e.s.d.'s involving l.s.
planes.
;
loop_
    _geom_bond_atom_site_label_1
    _geom_bond_atom_site_label_2
    _geom_bond_site_symmetry_2
    _geom_bond_distance
    _geom_bond_publ_flag
    C5 C10 . 1.381(4) ?
    C5 C6 . 1.383(4) ?
    C5 C4 . 1.534(4) ?
    C6 C7 . 1.388(4) ?
    C6 H6 . 0.9500 ?
    C7 C8 . 1.399(4) ?
    C7 S1 2_656 1.781(3) ?
    C8 O7 . 1.367(3) ?
    C8 C9 . 1.391(4) ?
    C9 C10 . 1.393(4) ?
    C9 S2 . 1.772(3) ?
    C10 H10 . 0.9500 ?
    C11 O7 . 1.455(4) ?
    C11 C12 . 1.499(5) ?
    C11 H11A . 0.9900 ?
    C11 H11B . 0.9900 ?
    C12 O8 . 1.411(4) ?
    C12 H12A . 0.9900 ?
    C12 H12B . 0.9900 ?
    C13 O8 . 1.414(4) ?
    C13 C14 . 1.503(6) ?
    C13 H13A . 0.9900 ?
    C13 H13B . 0.9900 ?
    C14 Cl2 . 1.775(5) ?
    C14 H14A . 0.9900 ?
    C14 H14B . 0.9900 ?
    C15 C16 . 1.390(4) ?
    C15 C24 . 1.393(4) ?
    C15 S2 . 1.777(3) ?
    C16 C17 . 1.381(4) ?
    C16 H16 . 0.9500 ?
    C17 C22 . 1.392(4) ?
    C17 C18 . 1.537(4) ?
    C22 C23 . 1.391(4) ?
    C22 H22 . 0.9500 ?
    C23 C24 . 1.392(4) ?
    C23 S1 . 1.778(3) ?
    C24 O5 . 1.373(3) ?
    O1 S1 . 1.437(2) ?
    O2 S1 . 1.432(2) ?
    O3 S2 . 1.433(2) ?
    O4 S2 . 1.434(2) ?
    S1 C7 2_656 1.781(3) ?
    C1 C4 . 1.503(5) ?
    C1 H1A . 0.9800 ?
    C1 H1B . 0.9800 ?
    C1 H1C . 0.9800 ?
    C2 C4 . 1.560(5) ?
    C2 H2A . 0.9800 ?
    C2 H2B . 0.9800 ?
    C2 H2C . 0.9800 ?
    C3 C4 . 1.523(5) ?
    C3 H3A . 0.9800 ?
    C3 H3B . 0.9800 ?
    C3 H3C . 0.9800 ?
    C1' H1E . 0.9800 ?
    C1' H1F . 0.9800 ?
    C1' H1D . 0.9800 ?
    C2' H2D . 0.9800 ?
    C2' H2F . 0.9800 ?
    C2' H2E . 0.9800 ?
    C3' H3E . 0.9800 ?
    C3' H3D . 0.9800 ?
    C3' H3F . 0.9800 ?
    C18 C20 . 1.506(6) ?
    C18 C21 . 1.507(6) ?
    C18 C19 . 1.545(5) ?
    C19 H19A . 0.9800 ?
    C19 H19B . 0.9800 ?
    C19 H19C . 0.9800 ?
    C20 H20A . 0.9800 ?
    C20 H20B . 0.9800 ?
    C20 H20C . 0.9800 ?
    C21 H21A . 0.9800 ?
    C21 H21B . 0.9800 ?
    C21 H21C . 0.9800 ?
    O5 C25 . 1.453(4) ?
    C25 C26 . 1.505(4) ?
    C25 H25A . 0.9900 ?
    C25 H25B . 0.9900 ?
    C26 O6 . 1.412(4) ?
    C26 H26A . 0.9900 ?
    C26 H26B . 0.9900 ?
    O6 C27 . 1.425(6) ?
    C27 C28 . 1.461(7) ?
    C27 H27A . 0.9900 ?
    C27 H27B . 0.9900 ?
    C28 Cl1 . 1.790(6) ?
    C28 H28A . 0.9900 ?
    C28 H28B . 0.9900 ?
    C27' C28' . 1.453(18) ?
    C27' H27C . 0.9900 ?
    C27' H27D . 0.9900 ?
    C28' Cl1' . 1.79(2) ?
    C28' H28C . 0.9900 ?
    C28' H28D . 0.9900 ?
loop_
    _geom_angle_atom_site_label_1
    _geom_angle_atom_site_label_2
    _geom_angle_atom_site_label_3
    _geom_angle_site_symmetry_1
    _geom_angle_site_symmetry_3
    _geom_angle
    _geom_angle_publ_flag
    C10 C5 C6 . . 117.1(3) ?
    C10 C5 C4 . . 122.1(3) ?
    C6 C5 C4 . . 120.7(3) ?
    C5 C6 C7 . . 122.4(3) ?
    C5 C6 H6 . . 118.8 ?
    C7 C6 H6 . . 118.8 ?
    C6 C7 C8 . . 120.7(3) ?
    C6 C7 S1 . 2_656 115.6(2) ?
    C8 C7 S1 . 2_656 123.5(2) ?
    O7 C8 C9 . . 120.5(3) ?
    O7 C8 C7 . . 122.4(3) ?
    C9 C8 C7 . . 116.7(3) ?
    C8 C9 C10 . . 121.9(3) ?
    C8 C9 S2 . . 121.6(2) ?
    C10 C9 S2 . . 116.4(2) ?
    C5 C10 C9 . . 121.2(3) ?
    C5 C10 H10 . . 119.4 ?
    C9 C10 H10 . . 119.4 ?
    O7 C11 C12 . . 104.2(2) ?
    O7 C11 H11A . . 110.9 ?
    C12 C11 H11A . . 110.9 ?
    O7 C11 H11B . . 110.9 ?
    C12 C11 H11B . . 110.9 ?
    H11A C11 H11B . . 108.9 ?
    O8 C12 C11 . . 109.2(3) ?
    O8 C12 H12A . . 109.8 ?
    C11 C12 H12A . . 109.8 ?
    O8 C12 H12B . . 109.8 ?
    C11 C12 H12B . . 109.8 ?
    H12A C12 H12B . . 108.3 ?
    O8 C13 C14 . . 110.3(3) ?
    O8 C13 H13A . . 109.6 ?
    C14 C13 H13A . . 109.6 ?
    O8 C13 H13B . . 109.6 ?
    C14 C13 H13B . . 109.6 ?
    H13A C13 H13B . . 108.1 ?
    C13 C14 Cl2 . . 112.5(3) ?
    C13 C14 H14A . . 109.1 ?
    Cl2 C14 H14A . . 109.1 ?
    C13 C14 H14B . . 109.1 ?
    Cl2 C14 H14B . . 109.1 ?
    H14A C14 H14B . . 107.8 ?
    C16 C15 C24 . . 120.9(3) ?
    C16 C15 S2 . . 115.7(2) ?
    C24 C15 S2 . . 123.2(2) ?
    C17 C16 C15 . . 122.1(3) ?
    C17 C16 H16 . . 118.9 ?
    C15 C16 H16 . . 118.9 ?
    C16 C17 C22 . . 117.1(3) ?
    C16 C17 C18 . . 122.5(3) ?
    C22 C17 C18 . . 120.4(3) ?
    C23 C22 C17 . . 121.1(3) ?
    C23 C22 H22 . . 119.5 ?
    C17 C22 H22 . . 119.5 ?
    C22 C23 C24 . . 121.7(3) ?
    C22 C23 S1 . . 117.0(2) ?
    C24 C23 S1 . . 121.2(2) ?
    O5 C24 C23 . . 120.1(2) ?
    O5 C24 C15 . . 122.9(2) ?
    C23 C24 C15 . . 116.9(2) ?
    C8 O7 C11 . . 119.0(2) ?
    C12 O8 C13 . . 112.3(3) ?
    O2 S1 O1 . . 118.02(14) ?
    O2 S1 C23 . . 108.83(14) ?
    O1 S1 C23 . . 106.96(13) ?
    O2 S1 C7 . 2_656 106.76(13) ?
    O1 S1 C7 . 2_656 107.68(13) ?
    C23 S1 C7 . 2_656 108.26(13) ?
    O3 S2 O4 . . 117.92(14) ?
    O3 S2 C9 . . 108.63(13) ?
    O4 S2 C9 . . 107.32(13) ?
    O3 S2 C15 . . 106.68(13) ?
    O4 S2 C15 . . 108.27(13) ?
    C9 S2 C15 . . 107.62(13) ?
    C1 C4 C3 . . 110.6(4) ?
    C1 C4 C5 . . 112.9(3) ?
    C3 C4 C5 . . 108.5(3) ?
    C1 C4 C2 . . 108.2(4) ?
    C3 C4 C2 . . 107.5(3) ?
    C5 C4 C2 . . 109.0(3) ?
    H1E C1' H1F . . 109.5 ?
    H1E C1' H1D . . 109.5 ?
    H1F C1' H1D . . 109.5 ?
    H2D C2' H2F . . 109.5 ?
    H2D C2' H2E . . 109.5 ?
    H2F C2' H2E . . 109.5 ?
    H3E C3' H3D . . 109.5 ?
    H3E C3' H3F . . 109.5 ?
    H3D C3' H3F . . 109.5 ?
    C20 C18 C21 . . 112.8(4) ?
    C20 C18 C17 . . 110.0(3) ?
    C21 C18 C17 . . 108.5(3) ?
    C20 C18 C19 . . 107.9(3) ?
    C21 C18 C19 . . 105.7(3) ?
    C17 C18 C19 . . 111.9(3) ?
    C18 C19 H19A . . 109.5 ?
    C18 C19 H19B . . 109.5 ?
    H19A C19 H19B . . 109.5 ?
    C18 C19 H19C . . 109.5 ?
    H19A C19 H19C . . 109.5 ?
    H19B C19 H19C . . 109.5 ?
    C18 C20 H20A . . 109.5 ?
    C18 C20 H20B . . 109.5 ?
    H20A C20 H20B . . 109.5 ?
    C18 C20 H20C . . 109.5 ?
    H20A C20 H20C . . 109.5 ?
    H20B C20 H20C . . 109.5 ?
    C18 C21 H21A . . 109.5 ?
    C18 C21 H21B . . 109.5 ?
    H21A C21 H21B . . 109.5 ?
    C18 C21 H21C . . 109.5 ?
    H21A C21 H21C . . 109.5 ?
    H21B C21 H21C . . 109.5 ?
    C24 O5 C25 . . 115.8(2) ?
    O5 C25 C26 . . 105.7(2) ?
    O5 C25 H25A . . 110.6 ?
    C26 C25 H25A . . 110.6 ?
    O5 C25 H25B . . 110.6 ?
    C26 C25 H25B . . 110.6 ?
    H25A C25 H25B . . 108.7 ?
    O6 C26 C25 . . 107.5(3) ?
    O6 C26 H26A . . 110.2 ?
    C25 C26 H26A . . 110.2 ?
    O6 C26 H26B . . 110.2 ?
    C25 C26 H26B . . 110.2 ?
    H26A C26 H26B . . 108.5 ?
    C26 O6 C27 . . 110.1(3) ?
    O6 C27 C28 . . 109.5(6) ?
    O6 C27 H27A . . 109.8 ?
    C28 C27 H27A . . 109.8 ?
    O6 C27 H27B . . 109.8 ?
    C28 C27 H27B . . 109.8 ?
    H27A C27 H27B . . 108.2 ?
    C27 C28 Cl1 . . 114.0(5) ?
    C27 C28 H28A . . 108.7 ?
    Cl1 C28 H28A . . 108.7 ?
    C27 C28 H28B . . 108.7 ?
    Cl1 C28 H28B . . 108.7 ?
    H28A C28 H28B . . 107.6 ?
    C28' C27' H27C . . 109.2 ?
    C28' C27' H27D . . 109.2 ?
    H27C C27' H27D . . 107.9 ?
    C27' C28' Cl1' . . 124(3) ?
    C27' C28' H28C . . 106.2 ?
    Cl1' C28' H28C . . 106.2 ?
    C27' C28' H28D . . 106.2 ?
    Cl1' C28' H28D . . 106.2 ?
    H28C C28' H28D . . 106.4 ?
loop_
    _geom_torsion_atom_site_label_1
    _geom_torsion_atom_site_label_2
    _geom_torsion_atom_site_label_3
    _geom_torsion_atom_site_label_4
    _geom_torsion_site_symmetry_1
    _geom_torsion_site_symmetry_2
    _geom_torsion_site_symmetry_3
    _geom_torsion_site_symmetry_4
    _geom_torsion
    _geom_torsion_publ_flag
    C10 C5 C6 C7 . . . . 0.0(4) ?
    C4 C5 C6 C7 . . . . -179.6(3) ?
    C5 C6 C7 C8 . . . . 0.7(4) ?
    C5 C6 C7 S1 . . . 2_656 175.6(2) ?
    C6 C7 C8 O7 . . . . -173.6(2) ?
    S1 C7 C8 O7 2_656 . . . 11.9(4) ?
    C6 C7 C8 C9 . . . . -0.8(4) ?
    S1 C7 C8 C9 2_656 . . . -175.2(2) ?
    O7 C8 C9 C10 . . . . 173.2(2) ?
    C7 C8 C9 C10 . . . . 0.2(4) ?
    O7 C8 C9 S2 . . . . -11.4(4) ?
    C7 C8 C9 S2 . . . . 175.6(2) ?
    C6 C5 C10 C9 . . . . -0.6(4) ?
    C4 C5 C10 C9 . . . . 179.0(3) ?
    C8 C9 C10 C5 . . . . 0.5(4) ?
    S2 C9 C10 C5 . . . . -175.2(2) ?
    O7 C11 C12 O8 . . . . -164.0(3) ?
    O8 C13 C14 Cl2 . . . . -67.9(4) ?
    C24 C15 C16 C17 . . . . -0.3(4) ?
    S2 C15 C16 C17 . . . . -176.3(2) ?
    C15 C16 C17 C22 . . . . -2.5(4) ?
    C15 C16 C17 C18 . . . . 176.6(3) ?
    C16 C17 C22 C23 . . . . 2.3(4) ?
    C18 C17 C22 C23 . . . . -176.9(3) ?
    C17 C22 C23 C24 . . . . 0.7(5) ?
    C17 C22 C23 S1 . . . . 176.2(2) ?
    C22 C23 C24 O5 . . . . -179.1(3) ?
    S1 C23 C24 O5 . . . . 5.6(4) ?
    C22 C23 C24 C15 . . . . -3.5(4) ?
    S1 C23 C24 C15 . . . . -178.8(2) ?
    C16 C15 C24 O5 . . . . 178.8(2) ?
    S2 C15 C24 O5 . . . . -5.5(4) ?
    C16 C15 C24 C23 . . . . 3.3(4) ?
    S2 C15 C24 C23 . . . . 179.0(2) ?
    C9 C8 O7 C11 . . . . 99.0(3) ?
    C7 C8 O7 C11 . . . . -88.4(3) ?
    C12 C11 O7 C8 . . . . -160.8(3) ?
    C11 C12 O8 C13 . . . . -174.6(3) ?
    C14 C13 O8 C12 . . . . -166.6(4) ?
    C22 C23 S1 O2 . . . . -120.7(2) ?
    C24 C23 S1 O2 . . . . 54.8(3) ?
    C22 C23 S1 O1 . . . . 7.8(3) ?
    C24 C23 S1 O1 . . . . -176.6(2) ?
    C22 C23 S1 C7 . . . 2_656 123.6(2) ?
    C24 C23 S1 C7 . . . 2_656 -60.9(3) ?
    C8 C9 S2 O3 . . . . -51.8(3) ?
    C10 C9 S2 O3 . . . . 123.9(2) ?
    C8 C9 S2 O4 . . . . 179.7(2) ?
    C10 C9 S2 O4 . . . . -4.6(3) ?
    C8 C9 S2 C15 . . . . 63.4(3) ?
    C10 C9 S2 C15 . . . . -120.9(2) ?
    C16 C15 S2 O3 . . . . -19.6(3) ?
    C24 C15 S2 O3 . . . . 164.5(2) ?
    C16 C15 S2 O4 . . . . 108.3(2) ?
    C24 C15 S2 O4 . . . . -67.7(3) ?
    C16 C15 S2 C9 . . . . -136.0(2) ?
    C24 C15 S2 C9 . . . . 48.1(3) ?
    C10 C5 C4 C1 . . . . 6.4(5) ?
    C6 C5 C4 C1 . . . . -174.1(4) ?
    C10 C5 C4 C3 . . . . -116.7(4) ?
    C6 C5 C4 C3 . . . . 62.9(4) ?
    C10 C5 C4 C2 . . . . 126.6(3) ?
    C6 C5 C4 C2 . . . . -53.8(4) ?
    C16 C17 C18 C20 . . . . 125.9(4) ?
    C22 C17 C18 C20 . . . . -54.9(4) ?
    C16 C17 C18 C21 . . . . -110.2(4) ?
    C22 C17 C18 C21 . . . . 68.9(4) ?
    C16 C17 C18 C19 . . . . 6.0(4) ?
    C22 C17 C18 C19 . . . . -174.9(3) ?
    C23 C24 O5 C25 . . . . -98.1(3) ?
    C15 C24 O5 C25 . . . . 86.5(3) ?
    C24 O5 C25 C26 . . . . 158.7(3) ?
    O5 C25 C26 O6 . . . . 169.4(3) ?
    C25 C26 O6 C27 . . . . 170.1(4) ?
    C26 O6 C27 C28 . . . . 179.1(5) ?
    O6 C27 C28 Cl1 . . . . -65.1(9) ?
loop_
    _geom_hbond_atom_site_label_D
    _geom_hbond_atom_site_label_H
    _geom_hbond_atom_site_label_A
    _geom_hbond_site_symmetry_A
    _geom_hbond_distance_DH
    _geom_hbond_distance_HA
    _geom_hbond_distance_DA
    _geom_hbond_angle_DHA
    C11 H11A O1 2_656 0.99 2.48 3.232(4) 132.5
    C11 H11B O3 . 0.99 2.51 3.103(4) 117.8
    C20 H20B O1 5_666 0.98 2.57 3.377(5) 139.3
    C21 H21C O8 6_565 0.98 2.60 3.462(6) 146.4
    C25 H25A O2 . 0.99 2.58 3.099(4) 112.7
    C25 H25B O4 . 0.99 2.45 3.217(4) 134.3
data_global
_journal_date_recd_electronic     2009-01-05
_journal_date_accepted     2009-01-21
_journal_name_full     'Acta Crystallographica, Section E'
_journal_year     2009
_journal_volume     65
_journal_issue      2
_journal_page_first     o385
_journal_page_last     o386
_journal_paper_category     QO
_journal_coeditor_code     ZL2171
_publ_contact_author_name     'Dian-Shun Guo'
_publ_contact_author_address
;
Department of Chemistry, Shandong Normal University, Jinan 250014, People's
Republic of China
;
_publ_contact_author_email     'chdsguo@sdnu.edu.cn'
_publ_contact_author_fax     ?
_publ_contact_author_phone     ?
_publ_section_title
;\
5,11,17,23-Tetra-<i>tert</i>-butyl-25,26,27,28-tetrakis[2-(2-chloroethoxy)\
ethoxy]-2,8,14,20-tetrasulfonylcalix[4]arene
;
loop_
    _publ_author_name
    _publ_author_footnote
    _publ_author_address
    'Hu, Ling' .
;
Department of Chemistry
Shandong Normal University
Jinan 250014,
People's Republic of China
;
    'Liu, Yang' .
;
Department of Chemistry
Shandong Normal University
Jinan 250014,
People's Republic of China
;
    'Ma, Jiang-Ping' .
;
Department of Chemistry
Shandong Normal University
Jinan 250014,
People's Republic of China
;
    'Guo, Dian-Shun' .
;
Department of Chemistry
Shandong Normal University
Jinan 250014,
People's Republic of China
;
