# Supplementary material for: 5,11,17,23-Tetra-tert-butyl-25,26,27,28-tetra­kis[2-(2-chloro­ethoxy)eth­oxy]-2,8,14,20-tetra­sulfonyl­calix[4]arene
Source: Acta Crystallogr Sect E Struct Rep Online. 2009 Jan 28;65(Pt 2):o385–6. doi: 10.1107/S1600536809002591 (PMC2968348; doi:10.1107/S1600536809002591)
Supplement: Supplementary file 2 [file e-65-0o385-Isup2.hkl]

# 
# h,k,l, Fc-squared, Fo-squared, sigma(Fo-squared) and status flag 
# 
data_I

_shelx_title ' 70706am in C2/c' 
_shelx_refln_list_code          4 
_shelx_F_calc_maximum      779.74 
_exptl_crystal_F_000      2688.00 
_reflns_d_resolution_high  0.8406 
 
loop_ 
 _symmetry_equiv_pos_as_xyz 
 'x, y, z' 
 '-x, y, -z+1/2' 
 'x+1/2, y+1/2, z' 
 '-x+1/2, y+1/2, -z+1/2' 
 '-x, -y, -z' 
 'x, -y, z-1/2' 
 '-x+1/2, -y+1/2, -z' 
 'x+1/2, -y+1/2, z-1/2' 
 
_cell_length_a    22.4960 
_cell_length_b    16.0372 
_cell_length_c    19.8646 
_cell_angle_alpha  90.000 
_cell_angle_beta  120.355 
_cell_angle_gamma  90.000 
 
_shelx_F_squared_multiplier     1.000 
 
loop_ 
 _refln_index_h 
 _refln_index_k 
 _refln_index_l 
 _refln_F_squared_calc 
 _refln_F_squared_meas 
 _refln_F_squared_sigma 
 _refln_observed_status 
   2   0   0      624.84      136.78     15.43 o 
   4   0   0   252963.00   246127.19   5279.53 o 
   6   0   0     4132.35     6904.47    205.69 o 
   8   0   0     1992.20     1376.06     62.74 o 
  10   0   0     2457.00     2254.87     95.13 o 
  12   0   0    18586.37    19702.45    476.68 o 
  14   0   0    19516.60    21225.07    507.54 o 
  18   0   0     2314.05     2717.67    132.16 o 
  20   0   0     7823.35     8242.48    264.82 o 
   1   1   0        2.43        6.31      1.91 o 
   3   1   0     1094.84     1162.66     39.60 o 
   5   1   0     3413.20     4171.21    136.53 o 
   7   1   0     6899.80     8529.40    141.14 o 
   9   1   0       91.02       31.01     12.60 o 
  11   1   0     1377.09     1370.10     47.06 o 
  13   1   0       85.06       34.97     23.65 o 
  15   1   0      806.60      422.16     35.75 o 
  17   1   0      543.32      445.32     39.09 o 
  19   1   0       61.76        0.00     27.77 o 
  21   1   0      204.57      292.87     41.85 o 
  23   1   0      692.48      839.73     94.10 o 
   0   2   0    81989.90    71879.23   2310.66 o 
   4   2   0   108624.57   114234.20   1147.75 o 
   6   2   0     4176.83     3808.68     51.86 o 
   8   2   0      634.84      892.41     58.36 o 
  10   2   0     2604.10     2546.39     76.11 o 
  12   2   0     2508.18     2463.49     73.28 o 
  14   2   0     6129.02     4777.81    201.32 o 
  16   2   0      256.13      353.29     43.19 o 
  18   2   0      716.15     1022.46     57.97 o 
  20   2   0     8136.87     8129.87    271.51 o 
  22   2   0     2411.73     2288.61    112.61 o 
   1   3   0     2155.58     2739.76     46.78 o 
   3   3   0     5108.76     6260.87     65.18 o 
   5   3   0     2514.45     1276.46     16.53 o 
   7   3   0       14.67        9.13      8.21 o 
   9   3   0     6169.11     6805.08    106.63 o 
  11   3   0     6044.57     5965.64    107.26 o 
  13   3   0     3525.06     3509.24    109.13 o 
  15   3   0      323.09      597.25     35.09 o 
  17   3   0      190.62      119.30     27.80 o 
  19   3   0      264.86      239.29     36.17 o 
  21   3   0      181.40      248.37     60.68 o 
   0   4   0    87395.29    84368.30   1605.66 o 
   2   4   0    15965.71    13841.88    176.42 o 
   4   4   0    13989.69    14074.31    134.27 o 
   6   4   0    29273.39    28426.91    262.56 o 
   8   4   0      511.38      657.99     18.64 o 
  10   4   0     9045.69     8692.20    115.76 o 
  12   4   0      346.14      551.77     26.12 o 
  14   4   0     4638.52     4622.63     89.49 o 
  16   4   0      291.40      423.79     40.51 o 
  18   4   0        1.90       36.83     25.38 o 
  20   4   0    11514.33    12359.04    262.45 o 
  22   4   0       25.13       23.14     44.22 o 
   1   5   0     3177.36     3927.77     43.17 o 
   3   5   0    11734.69    11683.83    137.21 o 
   5   5   0     5703.27     4086.61     54.55 o 
   7   5   0        0.93       33.48      7.37 o 
   9   5   0    12212.28    12042.48    128.89 o 
  11   5   0     3356.94     3684.41     63.36 o 
  13   5   0       54.83       82.91     79.70 o 
  15   5   0      918.32      917.47    136.53 o 
  17   5   0     1310.23     1300.55     66.35 o 
  19   5   0     3525.14     3465.46    279.48 o 
  21   5   0      277.76      244.97     40.78 o 
   0   6   0     2835.18     2386.56     61.37 o 
   2   6   0       35.41       83.70      9.66 o 
   4   6   0       42.86      157.21     11.15 o 
   6   6   0     7562.95     7885.06    104.26 o 
   8   6   0      331.85      520.68     21.41 o 
  10   6   0    31687.96    34305.16    383.99 o 
  12   6   0     8821.18     8698.68    263.54 o 
  14   6   0      649.35      499.49     40.32 o 
  16   6   0     4153.68     4020.83    118.13 o 
  18   6   0      117.17       49.63     27.45 o 
  20   6   0     2434.46     2203.12    111.33 o 
   1   7   0       25.66       20.29     11.29 o 
   3   7   0     1965.64     2227.65     41.49 o 
   5   7   0     5046.20     4243.80     64.10 o 
   7   7   0     1956.28     2377.25     50.54 o 
   9   7   0    15616.92    16708.25    240.50 o 
  11   7   0      874.69      691.42     39.08 o 
  13   7   0     2946.94     2546.01    142.95 o 
  15   7   0     5990.80     6360.55    157.94 o 
  17   7   0     1449.89     1216.27     67.08 o 
  19   7   0      396.12      486.92     51.79 o 
  21   7   0      564.74      819.70     89.99 o 
   0   8   0     3889.40     3566.11     85.21 o 
   2   8   0     1625.71     1405.28     32.00 o 
   4   8   0        6.25       17.07      8.60 o 
   6   8   0     1784.66     1817.57     46.10 o 
   8   8   0      192.10      210.95     22.57 o 
  10   8   0    26781.03    27205.62    389.88 o 
  12   8   0      935.12      957.69    209.03 o 
  14   8   0     1447.06     1609.83    143.47 o 
  16   8   0       80.44      103.56     40.11 o 
  18   8   0      672.56      656.35     57.69 o 
  20   8   0     1742.00     2223.18     99.04 o 
   1   9   0      172.41      292.30     15.37 o 
   3   9   0     4710.32     4410.32     67.38 o 
   5   9   0     2751.29     2557.07     43.64 o 
   7   9   0     2610.26     2046.20     58.81 o 
   9   9   0    12932.31    12422.07    196.66 o 
  11   9   0    10522.63    10374.50    177.38 o 
  13   9   0     3332.11     3536.87     88.22 o 
  15   9   0      155.77      316.59     47.57 o 
  17   9   0     3504.93     3473.99    131.38 o 
  19   9   0      412.38      294.28     44.65 o 
   0  10   0     7601.86     7054.89    150.09 o 
   2  10   0     1362.02     1339.18     34.56 o 
   4  10   0     4383.64     4152.36     72.73 o 
   6  10   0     1604.86     1413.68     42.25 o 
   8  10   0     2858.68     2821.21    104.55 o 
  10  10   0    22695.22    21841.55    308.49 o 
  12  10   0     6288.53     6218.80    129.10 o 
  14  10   0      321.34      342.02     35.88 o 
  16  10   0       81.15      218.03     38.44 o 
  18  10   0      456.89      665.74     61.20 o 
   1  11   0     1583.94     1307.21     36.99 o 
   3  11   0       24.12       40.64     17.40 o 
   5  11   0     3026.44     2755.86    173.65 o 
   7  11   0     8525.57     8155.67    193.58 o 
   9  11   0     7220.55     7792.84    174.12 o 
  11  11   0      115.62       91.58     23.96 o 
  13  11   0     1272.08      966.12     63.53 o 
  15  11   0       54.40       44.34     53.22 o 
  17  11   0     1501.79     1447.54     80.49 o 
   0  12   0    11700.44    11981.08    229.99 o 
   2  12   0       53.34       49.40     17.50 o 
   4  12   0     1807.49     1977.72     64.23 o 
   6  12   0     5369.85     5347.93    172.11 o 
   8  12   0      419.80      302.41     45.46 o 
  10  12   0     7181.31     6826.22    131.20 o 
  12  12   0     4120.58     4063.74    103.18 o 
  14  12   0       35.42      105.83     25.93 o 
  16  12   0      295.21      352.62     50.17 o 
   1  13   0    10016.00    10562.05    169.82 o 
   3  13   0     4503.00     4272.11    206.18 o 
   5  13   0     1887.65     1801.89     74.53 o 
   7  13   0       16.10       23.17     20.25 o 
   9  13   0     3185.52     2846.90     86.38 o 
  11  13   0     9210.50     8599.22    161.88 o 
  13  13   0     1471.24     1466.72     60.12 o 
  15  13   0      876.37      775.28     66.87 o 
   0  14   0     5435.62     6152.16    225.23 o 
   2  14   0     1320.69     1219.59     52.23 o 
   4  14   0     4417.46     4330.28    107.02 o 
   6  14   0     9936.67     9630.40    167.27 o 
   8  14   0     1357.36     1410.94     58.24 o 
  10  14   0     5143.33     4168.94    134.08 o 
  12  14   0      128.90      227.28     29.70 o 
  14  14   0      283.83      340.94     51.08 o 
   1  15   0     4810.42     4020.38    275.11 o 
   3  15   0        3.26       16.52     19.89 o 
   5  15   0        6.72       11.27     20.64 o 
   7  15   0     8460.98     8629.88    165.54 o 
   9  15   0     2565.83     2312.60     74.41 o 
  11  15   0      936.55     1067.30     54.69 o 
  13  15   0     4616.76     4673.39    147.06 o 
   0  16   0      197.38      147.07     59.14 o 
   2  16   0     5396.29     4972.37    146.30 o 
   4  16   0     1595.70     1749.42     85.26 o 
   6  16   0      217.81      221.06     31.75 o 
   8  16   0     1643.34     1468.15     62.82 o 
  10  16   0      462.34      422.25     41.20 o 
  12  16   0      226.61      180.47     41.64 o 
   1  17   0      594.45      519.12     56.55 o 
   3  17   0      298.76      302.22     48.66 o 
   5  17   0      903.77      946.91     69.47 o 
   7  17   0     3747.07     4134.69    110.02 o 
   9  17   0        9.14       22.86     22.25 o 
   0  18   0        0.61       36.00     48.85 o 
   2  18   0     2892.52     2790.71    200.29 o 
   4  18   0      965.23      965.28     74.12 o 
   6  18   0      633.76      655.37     63.38 o 
   1  19   0      146.92      216.22    144.24 o 
 -21   1   1     1163.27      924.57     88.96 o 
 -19   1   1       30.91       10.68     20.99 o 
 -17   1   1       42.90       65.82     32.40 o 
 -15   1   1      373.59      283.68     30.52 o 
 -13   1   1     1431.65     1687.42     55.34 o 
 -11   1   1     6909.63     6524.79    117.61 o 
  -9   1   1      313.97      227.08     31.37 o 
  -7   1   1     5657.65     7979.49    233.46 o 
  -5   1   1      919.39     1515.20     76.36 o 
  -3   1   1    10442.18    13490.41    133.17 o 
   1   1   1    22508.33    20373.99    197.71 o 
   3   1   1     2497.01     2258.47     62.74 o 
   5   1   1    32932.18    31120.90    548.42 o 
   7   1   1     2212.12     1443.54     51.79 o 
   9   1   1      871.63      651.50     31.97 o 
  11   1   1        0.46        6.17     14.54 o 
  13   1   1     2953.40     3281.73     88.98 o 
  15   1   1     2080.84     1389.94     83.82 o 
  17   1   1     1988.13     1871.29     73.91 o 
  19   1   1     2035.32     2107.61     85.58 o 
  21   1   1        0.48        1.03     39.08 o 
 -22   2   1      600.10      465.37     73.02 o 
 -20   2   1      717.73      787.40     57.59 o 
 -18   2   1      497.72      492.38     43.06 o 
 -16   2   1     1009.15      829.56     38.53 o 
 -14   2   1     1457.58     1291.46     55.63 o 
 -12   2   1      174.01      144.26     26.12 o 
 -10   2   1     6178.96     6925.34    136.79 o 
  -8   2   1     2077.68     2283.76     49.25 o 
  -6   2   1    30301.59    32293.30    316.20 o 
  -4   2   1     2202.59     2168.28     30.76 o 
  -2   2   1    34584.18    32125.36    320.01 o 
   0   2   1     4465.43     3810.23     56.02 o 
   2   2   1      368.46      418.69     15.13 o 
   4   2   1     3943.71     4422.54     72.10 o 
   6   2   1     8697.42     8876.28    167.65 o 
   8   2   1     2699.53     2794.83     72.51 o 
  10   2   1    10375.09    10679.84    213.66 o 
  12   2   1     6778.57     6955.93    195.66 o 
  14   2   1     1267.37     1136.55     53.58 o 
  16   2   1       34.36       93.57     24.65 o 
  20   2   1      385.09      475.07     52.33 o 
  22   2   1      475.66      468.00     57.44 o 
 -23   3   1     2442.76     2595.80    148.10 o 
 -21   3   1     3661.08     3484.82    249.40 o 
 -19   3   1       22.63       65.51     58.88 o 
 -17   3   1      140.90      196.92     30.17 o 
 -15   3   1     1288.82     1003.45     40.91 o 
 -13   3   1       46.26        0.35     10.58 o 
 -11   3   1    22688.51    25040.60    314.54 o 
  -9   3   1      197.49      123.37     12.78 o 
  -7   3   1     4685.45     4692.61     52.46 o 
  -5   3   1    10020.68    10391.74    115.72 o 
  -3   3   1      756.91     1630.45     27.77 o 
  -1   3   1    41412.89    47219.36    439.01 o 
   1   3   1      944.55      755.97     22.04 o 
   3   3   1     7482.60     6228.82     86.31 o 
   5   3   1    12677.99    12383.95    130.89 o 
   7   3   1     3611.15     4279.08     69.07 o 
   9   3   1     2618.57     2059.14     78.25 o 
  11   3   1     1173.61     1111.45     40.50 o 
  13   3   1      100.06      133.83     19.65 o 
  15   3   1     2061.24     2094.23     62.53 o 
  17   3   1     2253.71     2048.42     81.98 o 
  19   3   1     6340.05     6973.38    255.05 o 
  21   3   1      476.06      457.21    150.15 o 
 -22   4   1     1244.25     1235.12     74.64 o 
 -20   4   1     3051.77     3563.72    119.99 o 
 -18   4   1     1731.04     1343.09    133.18 o 
 -16   4   1      492.99      459.40     42.06 o 
 -14   4   1      416.87      475.72     29.17 o 
 -12   4   1     1027.74     1002.26     31.67 o 
 -10   4   1    20489.33    22746.08    260.34 o 
  -8   4   1    34427.02    32950.68    324.78 o 
  -6   4   1    10967.91    10446.67     91.23 o 
  -4   4   1     5139.57     3629.82     59.13 o 
  -2   4   1    67910.52    63063.30    630.41 o 
   0   4   1    12750.45    11010.23    149.54 o 
   2   4   1      514.62     1364.39     30.61 o 
   4   4   1     3907.86     4975.13     73.34 o 
   6   4   1      442.32      394.92     16.75 o 
   8   4   1     2189.98     2536.85     74.34 o 
  10   4   1    10513.53    12065.93    189.03 o 
  12   4   1     6503.69     6913.21    114.70 o 
  14   4   1     2473.31     3193.78     77.72 o 
  16   4   1      215.91       98.97     32.65 o 
  18   4   1      209.77      248.96     40.88 o 
  20   4   1      380.98      507.02     77.13 o 
 -21   5   1      311.96      221.38     40.70 o 
 -19   5   1        9.01       34.65     32.14 o 
 -17   5   1     1054.46     1077.80     80.99 o 
 -15   5   1     1181.06      953.13     55.81 o 
 -13   5   1     8622.36     8355.56    234.23 o 
 -11   5   1    11431.92    12170.94    145.07 o 
  -9   5   1    10220.57    10845.71    110.00 o 
  -7   5   1     4856.59     5201.62     85.59 o 
  -5   5   1     4892.40     5263.85     70.04 o 
  -3   5   1    10646.21    11674.15    130.85 o 
  -1   5   1     7590.99     8997.53    117.21 o 
   1   5   1       85.96        4.47      5.87 o 
   3   5   1      103.98      320.04     19.52 o 
   5   5   1     1982.81     1609.56     30.57 o 
   7   5   1     2881.24     3347.74     45.48 o 
   9   5   1     4351.82     4979.17     62.43 o 
  11   5   1     1591.79     1126.41     38.44 o 
  13   5   1      532.80      646.37     43.79 o 
  15   5   1      146.07       25.27     21.98 o 
  17   5   1     1146.25     1188.82    103.36 o 
  19   5   1     6733.05     6856.37    433.23 o 
  21   5   1      284.11      367.67     74.56 o 
 -22   6   1      605.92      426.65     52.13 o 
 -20   6   1      749.67      766.51     61.99 o 
 -18   6   1       76.79      127.46     31.38 o 
 -16   6   1       81.17       42.04     23.24 o 
 -14   6   1     3986.54     3865.68    110.72 o 
 -12   6   1     1294.89     1528.34     90.50 o 
 -10   6   1     1369.92     1638.11     33.51 o 
  -8   6   1    10713.27    10717.12    117.90 o 
  -6   6   1    39085.74    42340.52    419.92 o 
  -4   6   1        4.64       41.09      8.70 o 
  -2   6   1    13004.26    11023.90    121.37 o 
   0   6   1     2229.72     1329.70     37.44 o 
   2   6   1     4400.18     4094.80     53.66 o 
   4   6   1     3347.40     4087.36     87.66 o 
   6   6   1     3341.29     3127.53     60.63 o 
   8   6   1     1058.51      991.67     27.79 o 
  10   6   1      722.66      395.51     33.18 o 
  12   6   1    11487.97    11207.09    216.43 o 
  14   6   1     3060.73     2788.78     96.09 o 
  16   6   1     1242.34     1514.91     73.72 o 
  18   6   1     1471.59     1618.73     82.53 o 
  20   6   1        7.80       16.61     26.81 o 
 -21   7   1      647.08      512.59     92.05 o 
 -19   7   1        1.71        0.00     20.92 o 
 -17   7   1     2641.92     2806.82    100.53 o 
 -15   7   1     6908.97     6591.59    193.09 o 
 -13   7   1        0.58        3.60     15.42 o 
 -11   7   1     2651.45     2527.36     64.78 o 
  -9   7   1     1250.45     1534.30     49.24 o 
  -7   7   1    14546.35    17239.72    188.35 o 
  -5   7   1       98.58        0.68      6.70 o 
  -3   7   1    14275.25    16689.53    222.71 o 
  -1   7   1    22591.97    23588.42    261.94 o 
   1   7   1     1844.87     1806.04     35.79 o 
   3   7   1    24372.29    27187.34    300.65 o 
   5   7   1    25778.84    29633.24    321.72 o 
   7   7   1      116.72       26.89     10.76 o 
   9   7   1     7250.77     6422.53    308.56 o 
  11   7   1     5687.16     5893.70    131.67 o 
  13   7   1     5664.21     5781.64    299.28 o 
  15   7   1      409.40      523.82     62.48 o 
  17   7   1      189.96      204.78     38.86 o 
  19   7   1     3309.56     3449.20    124.47 o 
 -20   8   1        0.18       11.29     25.20 o 
 -18   8   1        8.83       58.38     28.72 o 
 -16   8   1       51.19        2.70     18.26 o 
 -14   8   1     2443.97     2380.34    124.44 o 
 -12   8   1      435.63      331.20     31.38 o 
 -10   8   1     6757.37     6483.71    122.08 o 
  -8   8   1    18407.42    18703.99    262.04 o 
  -6   8   1      391.97      605.51     23.07 o 
  -4   8   1       23.12      242.07     11.29 o 
  -2   8   1    17608.22    17627.64    198.21 o 
   0   8   1     6117.31     5277.77     85.64 o 
   2   8   1     5145.14     7773.83    107.41 o 
   4   8   1     1420.48     1305.70     35.32 o 
   6   8   1     2140.12     2016.60     49.80 o 
   8   8   1     2038.87     1942.28     76.74 o 
  10   8   1      192.32      105.56     22.68 o 
  12   8   1     6594.37     7155.21    216.40 o 
  14   8   1     1582.62     1867.38     98.99 o 
  16   8   1     1292.93     1229.81     70.32 o 
  18   8   1      259.37      371.47    112.10 o 
  20   8   1        7.17       54.25     30.54 o 
 -19   9   1      918.78     1167.59    117.24 o 
 -17   9   1     2455.28     2634.64    222.92 o 
 -15   9   1       49.00       41.22     26.13 o 
 -13   9   1     1262.93     1290.01     47.86 o 
 -11   9   1    13728.85    14154.75    220.37 o 
  -9   9   1        3.81        5.20     13.66 o 
  -7   9   1     5880.61     5174.42    106.27 o 
  -5   9   1      710.70      714.90     26.86 o 
  -3   9   1     1347.70     1279.58     33.57 o 
  -1   9   1      590.83      300.82     30.73 o 
   1   9   1      102.84      215.67     17.32 o 
   3   9   1      587.89      531.36     22.20 o 
   5   9   1    19403.61    18703.14    322.79 o 
   7   9   1    14487.19    14600.37    251.26 o 
   9   9   1     5721.47     5942.88    325.19 o 
  11   9   1        3.86       22.43     18.73 o 
  13   9   1       15.56        6.00     15.48 o 
  15   9   1      964.64     1121.34     75.33 o 
  17   9   1      588.91      612.02     94.62 o 
  19   9   1     1351.32     1328.26    123.67 o 
 -20  10   1      105.40      124.77     51.17 o 
 -18  10   1      697.48      786.71     64.16 o 
 -16  10   1      120.51      146.84     32.51 o 
 -14  10   1      183.61      124.01     25.67 o 
 -12  10   1      401.04      540.43     36.04 o 
 -10  10   1       39.31       57.63     22.03 o 
  -8  10   1        1.67       31.83     17.29 o 
  -6  10   1       40.58       20.67     15.82 o 
  -4  10   1     3488.47     3774.32     66.81 o 
  -2  10   1     1563.71     1582.22     44.61 o 
   0  10   1     1180.83      868.22     30.36 o 
   2  10   1     1127.74     1286.36     34.92 o 
   4  10   1      593.30      447.47     25.38 o 
   6  10   1       25.71       24.60     14.04 o 
   8  10   1    11239.65    10968.95    175.17 o 
  10  10   1     2849.56     2556.76     69.36 o 
  12  10   1      911.62      820.15     49.08 o 
  14  10   1     2046.52     2198.53     91.27 o 
  16  10   1      473.66      474.47     53.44 o 
  18  10   1        0.22       29.95     35.22 o 
 -19  11   1      129.74      239.44     43.62 o 
 -17  11   1     1205.83     1224.34    144.75 o 
 -15  11   1     1443.58     1562.19     81.21 o 
 -13  11   1     7528.60     7403.45    139.27 o 
 -11  11   1      227.61      290.24     33.40 o 
  -9  11   1     5619.71     5378.39    108.28 o 
  -7  11   1     3991.43     3929.66     93.74 o 
  -5  11   1     1563.41     1618.09     58.68 o 
  -3  11   1     4566.13     4830.64    117.09 o 
  -1  11   1     7242.67     6885.24    104.80 o 
   1  11   1     3220.80     2822.29     52.96 o 
   3  11   1      233.37      356.96     26.83 o 
   5  11   1     9111.60     8751.55    339.98 o 
   7  11   1    10471.00     9572.78    167.25 o 
   9  11   1    11435.01    11412.51    261.16 o 
  11  11   1       17.24       31.76     18.76 o 
  13  11   1       33.21       62.76     21.20 o 
  15  11   1      300.92      360.59     46.35 o 
  17  11   1      890.81      902.33    130.61 o 
 -18  12   1     2258.21     2571.17    109.83 o 
 -16  12   1      398.16      430.70     52.38 o 
 -14  12   1       60.89      120.14     23.75 o 
 -12  12   1        0.21        9.18     18.08 o 
 -10  12   1      445.60      551.37     50.09 o 
  -8  12   1       86.05      116.80     22.42 o 
  -6  12   1      377.55      285.58     29.26 o 
  -4  12   1      277.47      277.88     28.59 o 
  -2  12   1       60.46      107.75     19.66 o 
   0  12   1     1038.68     1126.22     35.99 o 
   2  12   1     7375.80     7058.03    129.54 o 
   4  12   1       75.64       30.83     18.62 o 
   6  12   1     3506.80     3064.51     78.02 o 
   8  12   1     2356.14     2258.95     66.38 o 
  10  12   1      128.93       92.14     24.87 o 
  12  12   1     1127.68     1364.83     60.38 o 
  14  12   1        0.78       22.57     20.15 o 
  16  12   1        2.36       11.72     27.63 o 
 -17  13   1      504.45      682.05     65.40 o 
 -15  13   1     1416.43     1760.17     88.86 o 
 -13  13   1     5215.00     5199.34    116.42 o 
 -11  13   1      277.49      290.06     34.27 o 
  -9  13   1      402.89      390.26     34.87 o 
  -7  13   1     2730.68     2513.41     76.86 o 
  -5  13   1     1351.19     1406.16     50.68 o 
  -3  13   1    13139.91    13298.35    217.92 o 
  -1  13   1     8281.14     8301.00    146.55 o 
   1  13   1        7.25        1.29     16.66 o 
   3  13   1      265.86      330.56     32.91 o 
   5  13   1      135.84       99.01     21.51 o 
   7  13   1    13696.94    13718.56    222.37 o 
   9  13   1    12064.17    11742.02    199.74 o 
  11  13   1      169.29      169.75     29.66 o 
  13  13   1      167.10      135.92     26.08 o 
  15  13   1       15.83       21.79     20.35 o 
 -16  14   1     2927.04     3143.23    121.92 o 
 -14  14   1        3.23        6.38     29.03 o 
 -12  14   1     4176.52     4470.57    110.54 o 
 -10  14   1      493.70      472.36     38.82 o 
  -8  14   1     1195.20     1347.12     57.77 o 
  -6  14   1      385.82      434.84     37.79 o 
  -4  14   1       10.36       15.51     20.22 o 
  -2  14   1       17.80        1.41     18.83 o 
   0  14   1     3544.30     3516.62    129.33 o 
   2  14   1    12237.96    11772.20    214.63 o 
   4  14   1     9836.97     9271.53    164.60 o 
   6  14   1      292.95      272.93     36.09 o 
   8  14   1     7286.52     7071.66    143.64 o 
  10  14   1      333.82      279.44     33.03 o 
  12  14   1        2.85        6.25     19.91 o 
  14  14   1     1136.67     1306.59     62.61 o 
 -13  15   1       98.53      153.98     39.22 o 
 -11  15   1       37.20       72.86     22.82 o 
  -9  15   1      552.26      548.72     83.76 o 
  -7  15   1     2047.10     1971.90     69.64 o 
  -5  15   1     2505.01     3211.45    132.38 o 
  -3  15   1        3.85       13.33     19.95 o 
  -1  15   1     5766.57     5268.51    148.71 o 
   1  15   1     9735.18     9704.24    270.48 o 
   3  15   1     4148.45     3882.61    118.24 o 
   5  15   1      947.43      825.86     69.93 o 
   7  15   1     3046.25     3199.12     89.04 o 
   9  15   1     1379.46     1683.97     65.86 o 
  11  15   1      247.81      213.46     32.33 o 
  13  15   1       34.38       84.05     25.65 o 
 -12  16   1     1640.06     1606.35     93.33 o 
 -10  16   1      135.53      182.16     30.68 o 
  -8  16   1      367.52      433.01     40.69 o 
  -6  16   1       67.11       54.76     25.44 o 
  -4  16   1      924.22      870.03     65.51 o 
  -2  16   1       10.09        8.01     29.59 o 
   0  16   1      691.42      601.21    113.90 o 
   2  16   1     2327.35     2185.88    179.72 o 
   4  16   1     3743.36     3730.76    126.89 o 
   6  16   1       27.36       25.09     20.70 o 
   8  16   1        6.34       25.27     21.84 o 
  10  16   1      498.93      448.15     46.48 o 
 -11  17   1      530.37      639.10     63.47 o 
  -9  17   1        5.81       24.06     22.88 o 
  -7  17   1      514.00      725.98     49.07 o 
  -5  17   1     1387.78     1461.01    102.07 o 
  -3  17   1     4617.73     4858.74    152.27 o 
  -1  17   1      828.10      846.84     66.72 o 
   1  17   1       84.08       65.66     37.24 o 
   3  17   1      752.48      777.11     79.70 o 
   5  17   1      150.94      244.89     65.05 o 
   7  17   1     2115.11     2280.95     78.47 o 
   9  17   1        0.38       56.79     25.88 o 
  -8  18   1     1089.28     1175.93    155.81 o 
  -6  18   1       39.50      100.10     38.20 o 
  -4  18   1      558.30      545.82     60.88 o 
  -2  18   1        0.78       17.96     33.97 o 
   0  18   1       90.45       63.77     36.95 o 
   2  18   1      815.50      731.56     68.74 o 
   4  18   1     1282.94     1399.46     84.32 o 
   6  18   1       44.41       98.94     36.24 o 
  -1  19   1       89.31      100.76     44.18 o 
   1  19   1       75.13       92.01     38.44 o 
 -20   0   2       53.12       84.85     33.94 o 
 -18   0   2    14449.15    16162.54    419.09 o 
 -16   0   2     4235.79     3874.16    138.33 o 
 -14   0   2     2242.98     2452.84    100.27 o 
 -12   0   2     3022.80     3114.65     98.73 o 
 -10   0   2      394.46      348.13     42.17 o 
  -8   0   2    92071.13    83168.36   1746.30 o 
  -6   0   2      365.08       14.40     13.37 o 
  -4   0   2    83930.55    98851.92   1222.85 o 
  -2   0   2     5762.57     4001.01     38.59 o 
   0   0   2    15410.28    18613.84    294.14 o 
   2   0   2   183253.27   171309.30   3455.06 o 
   4   0   2     8833.55    13158.45    328.07 o 
   6   0   2    35668.74    34017.91    802.19 o 
   8   0   2    31936.78    34861.23    743.05 o 
  10   0   2     4011.52     4268.05    145.53 o 
  12   0   2    10203.90    13149.20    335.79 o 
  14   0   2      218.00      238.09     42.68 o 
  16   0   2     2055.31     1449.08     92.56 o 
  18   0   2      338.98      321.90     56.05 o 
  20   0   2      105.83       93.07     45.25 o 
 -21   1   2      278.56      270.57     37.11 o 
 -19   1   2      762.15      822.19     41.05 o 
 -17   1   2      335.03      709.11     73.28 o 
 -15   1   2     1800.76     1699.88     82.28 o 
 -13   1   2     2487.44     3401.19     82.75 o 
 -11   1   2     3629.45     3772.84     82.30 o 
  -9   1   2    12568.90    13566.05    401.09 o 
  -7   1   2    13949.95    12389.88    210.94 o 
  -5   1   2    49383.39    52015.20    549.52 o 
  -3   1   2     2324.75     1931.59     24.97 o 
  -1   1   2      461.17      308.68     11.59 o 
   1   1   2     3876.70     3708.07     48.78 o 
   3   1   2    17654.76    17999.35    396.47 o 
   5   1   2     8676.23     9730.39    171.61 o 
   7   1   2    15554.83    17579.08    294.12 o 
   9   1   2      240.06      292.73     24.53 o 
  11   1   2     4916.90     5579.32    173.81 o 
  13   1   2     2607.51     2617.78    178.18 o 
  15   1   2      347.17      530.02     41.63 o 
  17   1   2     2025.80     2431.20     95.90 o 
  19   1   2      170.47      114.16     47.31 o 
  21   1   2       36.94        0.00     39.08 o 
 -22   2   2      345.32      290.36     42.86 o 
 -20   2   2        2.81       16.10     23.99 o 
 -18   2   2     1412.72     1500.31     67.46 o 
 -16   2   2      949.11     1192.30     41.79 o 
 -14   2   2     4005.61     4287.08     84.76 o 
 -12   2   2     4433.55     4029.97     77.57 o 
 -10   2   2     3282.36     2642.55     52.10 o 
  -8   2   2    20543.39    20569.57    224.20 o 
  -6   2   2      531.34      609.23     23.75 o 
  -4   2   2    69891.79    75419.46    722.61 o 
  -2   2   2     2795.23     1760.66     25.30 o 
   0   2   2     5173.80     5665.98     43.52 o 
   2   2   2   130982.66   125496.91   1439.49 o 
   4   2   2     8924.61     7096.95    153.24 o 
   6   2   2    53240.00    54995.41    871.01 o 
   8   2   2      244.53      222.13     23.28 o 
  10   2   2      820.68      638.06     38.44 o 
  12   2   2      400.52      338.42     33.42 o 
  14   2   2      484.63      720.43     59.65 o 
  16   2   2     7489.30     8437.44    185.13 o 
  18   2   2       10.22        0.00     32.40 o 
  20   2   2       15.88        0.00     23.80 o 
 -23   3   2       52.45       64.02     45.25 o 
 -21   3   2      700.58      555.33     49.61 o 
 -19   3   2       56.60        9.37     22.54 o 
 -17   3   2      896.08     1050.50     42.47 o 
 -15   3   2     4918.55     4701.04    118.90 o 
 -13   3   2     1153.04     1151.38     40.85 o 
 -11   3   2     4155.39     4861.31     65.12 o 
  -9   3   2        9.04        0.51      5.94 o 
  -7   3   2     5845.89     5126.72     67.89 o 
  -5   3   2     7896.09     6551.05     84.02 o 
  -3   3   2    83712.79    81520.66    758.78 o 
  -1   3   2      675.33      300.10     15.32 o 
   1   3   2     8156.79     8016.76     96.11 o 
   3   3   2    31828.70    31078.99    331.21 o 
   5   3   2      289.74      145.66      9.80 o 
   7   3   2      887.26      871.69     43.45 o 
   9   3   2       61.80       29.72     25.20 o 
  11   3   2       33.24       36.97     17.93 o 
  13   3   2       34.94        6.67     17.35 o 
  15   3   2        6.44       43.54     21.25 o 
  17   3   2      580.14      398.52     64.28 o 
  19   3   2      170.21      206.69     41.43 o 
  21   3   2     1092.52     1033.60     76.33 o 
 -22   4   2        5.82       17.49     24.33 o 
 -20   4   2        0.75        0.00     20.72 o 
 -18   4   2     7037.31     6902.34    164.85 o 
 -16   4   2     1362.16     1363.45     58.90 o 
 -14   4   2     6840.02     6378.29     96.11 o 
 -12   4   2      550.61      462.24     25.61 o 
 -10   4   2     3561.57     3601.50     61.01 o 
  -8   4   2    29525.30    28165.12    262.88 o 
  -6   4   2     2590.30     3073.60     49.15 o 
  -4   4   2     2037.53     1825.51     40.13 o 
  -2   4   2     5876.52     6317.46     68.78 o 
   0   4   2      565.84      788.74     24.72 o 
   2   4   2     4706.17     3693.08     50.53 o 
   4   4   2      426.98      271.45     12.02 o 
   6   4   2    32142.24    30394.24    345.68 o 
   8   4   2        0.97        9.83     10.56 o 
  10   4   2      680.62      517.66     33.78 o 
  12   4   2     9794.25    11013.24    175.22 o 
  14   4   2     1343.32     1323.46     47.53 o 
  16   4   2     5342.09     4951.07    139.75 o 
  18   4   2       96.34      113.64     43.71 o 
  20   4   2      427.84      504.95     86.13 o 
 -23   5   2      423.93      551.02     55.54 o 
 -21   5   2       79.01       21.70     25.06 o 
 -19   5   2      398.51      368.09     54.51 o 
 -17   5   2     5282.84     4872.29    132.71 o 
 -15   5   2    14490.65    14483.14    272.89 o 
 -13   5   2       14.09        3.82     12.03 o 
 -11   5   2      610.91      405.32     14.28 o 
  -9   5   2     1905.28     2502.04     37.59 o 
  -7   5   2     6332.46     6885.46    101.03 o 
  -5   5   2      926.40     1210.19     42.86 o 
  -3   5   2    56176.25    52456.21    640.96 o 
  -1   5   2    17903.88    18602.14    230.68 o 
   1   5   2     3442.77     4661.80     77.22 o 
   3   5   2     6230.17     4960.04     68.63 o 
   5   5   2     2769.00     1332.27     25.35 o 
   7   5   2     7238.08     8221.79    101.01 o 
   9   5   2    16975.34    16808.09    235.76 o 
  11   5   2       36.02       27.23     14.98 o 
  13   5   2      405.59      416.04     43.27 o 
  15   5   2      748.15      733.28     80.99 o 
  17   5   2      972.85     1050.57     64.57 o 
  19   5   2        1.39       79.70     45.25 o 
  21   5   2     5097.85     6486.65    473.60 o 
 -22   6   2      737.90      624.21     64.02 o 
 -20   6   2      361.19      406.99     48.21 o 
 -18   6   2     2854.60     3049.83    219.57 o 
 -16   6   2     2195.76     2252.17    140.90 o 
 -14   6   2     4068.30     4234.60    118.89 o 
 -12   6   2       12.15       56.10     13.22 o 
 -10   6   2     6339.00     6664.97     88.36 o 
  -8   6   2      775.16      690.68     20.05 o 
  -6   6   2     7161.75     7950.67    127.14 o 
  -4   6   2    17261.23    16711.97    184.71 o 
  -2   6   2     1019.05     1094.40     26.71 o 
   0   6   2      398.87      498.97     19.34 o 
   2   6   2    36273.99    37033.15    397.78 o 
   4   6   2     8348.62     7272.80     94.29 o 
   6   6   2      690.38      959.87     29.61 o 
   8   6   2       94.38       67.18     11.22 o 
  10   6   2     1746.21     2019.41     73.10 o 
  12   6   2    14813.76    15939.79    348.39 o 
  14   6   2       39.43       13.66     22.69 o 
  16   6   2     3602.86     3235.61    146.30 o 
  18   6   2     3485.45     3552.31    175.09 o 
  20   6   2        6.15        0.00     34.97 o 
 -21   7   2     1070.15     1405.91     77.26 o 
 -19   7   2       73.19       37.71     25.20 o 
 -17   7   2     3818.43     4009.66    123.08 o 
 -15   7   2     6826.13     6489.65    159.08 o 
 -13   7   2      330.34      328.77     65.31 o 
 -11   7   2     9511.16     9065.31    226.03 o 
  -9   7   2     8028.55     7934.52    101.72 o 
  -7   7   2      481.66      405.48     28.56 o 
  -5   7   2    32737.37    34308.82    343.48 o 
  -3   7   2     2939.55     1610.21     37.55 o 
  -1   7   2     6749.34     5451.53     86.64 o 
   1   7   2    13003.06    16150.61    174.12 o 
   3   7   2    17167.68    17026.54    288.65 o 
   5   7   2       60.34        7.18      8.94 o 
   7   7   2     3685.34     3764.21     60.22 o 
   9   7   2     9132.64     8940.24    122.43 o 
  11   7   2     6755.35     5934.00    163.78 o 
  13   7   2      843.25      976.95     56.72 o 
  15   7   2     2357.68     2541.42     96.48 o 
  17   7   2      791.78      949.77    100.53 o 
  19   7   2       50.31       37.93     28.18 o 
 -22   8   2       29.97      133.81     35.21 o 
 -20   8   2     1180.33     1166.99     70.88 o 
 -18   8   2     2016.37     1575.47     76.53 o 
 -16   8   2      363.89      345.89     42.71 o 
 -14   8   2     1432.45     1308.10     67.24 o 
 -12   8   2     4072.46     4376.02     88.14 o 
 -10   8   2      610.84      643.18     32.14 o 
  -8   8   2        2.33        2.27     12.86 o 
  -6   8   2      816.90      674.27     36.24 o 
  -4   8   2    29876.96    29665.76    314.28 o 
  -2   8   2     4905.13     7010.41     95.25 o 
   0   8   2     3744.25     3765.04     57.62 o 
   2   8   2     1320.14     1674.05     35.86 o 
   4   8   2     1415.77     2173.38     67.33 o 
   6   8   2     1392.61     1326.82     41.34 o 
   8   8   2      310.68      283.75     25.06 o 
  10   8   2     1973.36     1586.72    105.41 o 
  12   8   2     4642.74     4282.94    276.65 o 
  14   8   2      916.80      806.05     55.01 o 
  16   8   2      707.50      636.05     57.27 o 
  18   8   2     1648.75     1459.78    150.92 o 
 -21   9   2     3371.51     3433.91    125.82 o 
 -19   9   2        3.66        9.02     25.07 o 
 -17   9   2     1076.76     1065.44     65.30 o 
 -15   9   2       75.92       33.10     26.07 o 
 -13   9   2     6607.08     7178.45    159.54 o 
 -11   9   2    12949.71    12758.05    191.21 o 
  -9   9   2      388.67      354.36     25.06 o 
  -7   9   2      840.63      896.09     38.95 o 
  -5   9   2     1986.23     1758.53     32.86 o 
  -3   9   2     1475.60      774.58     26.78 o 
  -1   9   2     4954.26     4385.43     73.58 o 
   1   9   2     5803.16     5899.34    105.10 o 
   3   9   2     3487.77     2844.24     60.49 o 
   5   9   2       87.96       47.88     10.86 o 
   7   9   2     4236.31     3524.22    106.72 o 
   9   9   2     1361.76     1161.27     45.16 o 
  11   9   2       98.92       35.84     19.84 o 
  13   9   2    12631.52    12460.24    257.29 o 
  15   9   2     2463.21     2142.79     98.47 o 
  17   9   2      112.37      121.07     34.47 o 
  19   9   2      663.43      520.39     76.62 o 
 -20  10   2      632.57      526.53     84.33 o 
 -18  10   2      430.65      394.96     48.36 o 
 -16  10   2       25.57       44.69     34.97 o 
 -14  10   2     4648.34     4524.10    104.87 o 
 -12  10   2    10820.04    10897.17    290.46 o 
 -10  10   2     2187.79     2127.09     61.57 o 
  -8  10   2     2819.28     3046.56     68.02 o 
  -6  10   2      470.62      195.55     28.16 o 
  -4  10   2    24775.22    24880.46    271.72 o 
  -2  10   2      542.20      501.26     22.21 o 
   0  10   2      988.59     1045.75     29.21 o 
   2  10   2      205.84      242.90     17.00 o 
   4  10   2     2178.95     2424.28     67.98 o 
   6  10   2      103.53      167.83     20.51 o 
   8  10   2      871.30      600.03     35.37 o 
  10  10   2     3145.26     3313.18     86.07 o 
  12  10   2      719.30      747.69     41.90 o 
  14  10   2     2108.60     1999.05     86.53 o 
  16  10   2     1484.23     1104.40     71.93 o 
  18  10   2      370.95      486.24     57.06 o 
 -19  11   2        3.44       39.76     28.16 o 
 -17  11   2      694.52      568.74     58.62 o 
 -15  11   2      196.72      244.96     38.72 o 
 -13  11   2     2301.63     2519.97     74.44 o 
 -11  11   2     5467.23     5509.38    110.67 o 
  -9  11   2     3095.80     2834.06     71.46 o 
  -7  11   2     1606.20     1672.39     54.79 o 
  -5  11   2       12.85        1.03     14.56 o 
  -3  11   2       20.42       20.77     15.13 o 
  -1  11   2     1835.04     1858.16     44.77 o 
   1  11   2       43.16      134.19     16.44 o 
   3  11   2      963.66      861.14     40.62 o 
   5  11   2    15505.01    15343.76    231.47 o 
   7  11   2      871.94     1017.77     45.29 o 
   9  11   2      450.58      538.92     39.18 o 
  11  11   2       17.92        1.03     16.43 o 
  13  11   2     2225.23     2130.26     72.86 o 
  15  11   2      951.56      715.90     63.36 o 
  17  11   2      462.93      569.54     61.24 o 
 -18  12   2      268.48      333.03     53.48 o 
 -16  12   2     1132.92     1106.19     73.27 o 
 -14  12   2     2721.75     2450.81    239.89 o 
 -12  12   2      567.55      476.02     34.62 o 
 -10  12   2       34.43        0.51     16.84 o 
  -8  12   2      959.70      722.49     38.42 o 
  -6  12   2     7949.87     7382.68    143.73 o 
  -4  12   2     2390.01     1980.10     66.26 o 
  -2  12   2     1923.74     1807.00     56.72 o 
   0  12   2     1084.17     1068.45     34.01 o 
   2  12   2     1801.57     1737.03     54.32 o 
   4  12   2     1250.21     1171.72     49.50 o 
   6  12   2     4338.47     4534.00     98.15 o 
   8  12   2     2863.15     2685.06     76.76 o 
  10  12   2      190.82      273.17     30.56 o 
  12  12   2     1492.24     1843.68     70.62 o 
  14  12   2      170.99      186.16     31.15 o 
  16  12   2     1735.55     1717.11     90.48 o 
 -17  13   2      178.83      185.64     41.26 o 
 -15  13   2      245.85      127.78     37.09 o 
 -13  13   2        5.14       15.48     26.17 o 
 -11  13   2      744.08      736.25     44.44 o 
  -9  13   2     5390.08     4973.81    107.53 o 
  -7  13   2    18997.96    19676.88    285.34 o 
  -5  13   2      891.01      989.42     46.97 o 
  -3  13   2     9770.49    10727.85    176.41 o 
  -1  13   2     1346.89     1346.93     54.18 o 
   1  13   2     8631.68     9309.56    162.41 o 
   3  13   2    13215.82    12800.58    333.18 o 
   5  13   2     1298.71     1503.96     55.78 o 
   7  13   2      106.80       51.55     21.47 o 
   9  13   2      953.16      838.91     45.79 o 
  11  13   2       10.67       23.79     20.52 o 
  13  13   2      523.36      741.16     48.47 o 
  15  13   2      776.81      754.87     80.24 o 
 -16  14   2      913.54      758.79     66.51 o 
 -14  14   2       60.89       23.90     29.35 o 
 -12  14   2        1.31       21.19     26.81 o 
 -10  14   2     1332.94     1214.41     55.51 o 
  -8  14   2      751.59      802.53     44.11 o 
  -6  14   2    10910.05     9963.86    210.47 o 
  -4  14   2     1304.44     1074.83     77.47 o 
  -2  14   2    16772.75    16014.91    784.32 o 
   0  14   2      284.28      246.14     41.90 o 
   2  14   2     2177.94     1689.68     77.31 o 
   4  14   2      822.82      637.50     39.92 o 
   6  14   2       59.30       40.98     20.73 o 
   8  14   2     7427.40     6998.56    140.29 o 
  10  14   2      886.42      679.45     79.06 o 
  12  14   2      131.27      115.03     28.30 o 
  14  14   2       73.78      141.96     39.02 o 
 -15  15   2       71.39       88.38     40.88 o 
 -13  15   2       89.09      156.99     41.77 o 
 -11  15   2      298.39      325.01     36.46 o 
  -9  15   2      278.28      266.05     33.47 o 
  -7  15   2       23.18       20.72     21.18 o 
  -5  15   2     5878.87     5589.49    129.47 o 
  -3  15   2      911.00      936.46     49.80 o 
  -1  15   2    11102.61    11865.04    258.31 o 
   1  15   2     7801.70     8459.39    344.02 o 
   3  15   2       68.78       21.37     20.85 o 
   5  15   2     3410.01     3638.34     92.87 o 
   7  15   2      995.43     1120.45     52.34 o 
   9  15   2        5.50       18.21     19.50 o 
  11  15   2      472.69      489.58     42.58 o 
 -12  16   2      824.80      921.46     71.41 o 
 -10  16   2      141.85      145.17     33.49 o 
  -8  16   2       56.81      150.85     29.06 o 
  -6  16   2     7350.44     7170.63    155.70 o 
  -4  16   2      468.49      513.87     56.23 o 
  -2  16   2     3535.75     3547.27    317.53 o 
   0  16   2      495.35      444.23     53.95 o 
   2  16   2      106.01      120.15     39.14 o 
   4  16   2     1716.44     1421.94     79.71 o 
   6  16   2      185.05      284.66     35.26 o 
   8  16   2      897.61      798.06     49.08 o 
  10  16   2        0.68       13.74     19.47 o 
 -11  17   2      276.98      353.04     52.93 o 
  -9  17   2      316.03      302.97     37.49 o 
  -7  17   2       27.16       13.88     22.36 o 
  -5  17   2     3070.28     3397.70    123.33 o 
  -3  17   2     1088.02     1085.43     74.01 o 
  -1  17   2     2699.68     2908.94    117.44 o 
   1  17   2       91.01      120.80     37.99 o 
   3  17   2       50.86       36.42     32.31 o 
   5  17   2      183.21      220.85     94.36 o 
   7  17   2     1024.51      886.61     67.13 o 
   9  17   2       59.12       60.56     28.51 o 
  -8  18   2      834.14      963.01    208.26 o 
  -6  18   2      527.57      489.88     57.81 o 
  -4  18   2     1694.20     1753.95    209.55 o 
  -2  18   2     2885.98     3128.70    124.89 o 
   0  18   2        1.34        0.27     28.77 o 
   2  18   2       27.73      100.91     38.99 o 
   4  18   2     2412.95     2300.70    141.93 o 
   6  18   2      422.12      521.84     59.88 o 
  -1  19   2     2388.71     2528.56    113.75 o 
 -21   1   3     3401.35     3673.12     91.58 o 
 -19   1   3    11173.30    10782.78    171.69 o 
 -17   1   3     1289.34     1199.30     44.94 o 
 -15   1   3     2019.51     2165.03     53.52 o 
 -13   1   3     1669.35     1347.20     41.82 o 
 -11   1   3     4895.32     5273.54     86.34 o 
  -9   1   3       24.15       30.04      9.67 o 
  -7   1   3    15792.94    14678.00    180.05 o 
  -5   1   3   195190.33   179862.86   1580.01 o 
  -3   1   3     7316.87    12326.38    136.44 o 
  -1   1   3     1349.09     1229.95     38.44 o 
   1   1   3   158795.25   158742.00   2641.47 o 
   3   1   3    17070.39    18060.51    287.06 o 
   5   1   3    10196.24     8862.33    136.87 o 
   7   1   3      129.86      161.34     25.79 o 
   9   1   3     7417.13     6758.80    136.67 o 
  11   1   3      945.10     1018.22     47.96 o 
  13   1   3     2229.18     2170.05     93.07 o 
  15   1   3     7377.19     7303.72    167.07 o 
  17   1   3      693.05      530.94     46.84 o 
  19   1   3       24.62        0.00     33.42 o 
  21   1   3     2836.86     2988.66    158.89 o 
 -22   2   3      239.54      288.99     57.08 o 
 -20   2   3      188.56      148.54     22.61 o 
 -18   2   3       45.34       53.97     17.69 o 
 -16   2   3      799.27      863.34     30.64 o 
 -14   2   3      884.58     1088.39     32.45 o 
 -12   2   3      813.74      619.47     20.12 o 
 -10   2   3    24784.12    30547.12    373.69 o 
  -8   2   3      211.86      297.70     14.96 o 
  -6   2   3    24516.86    26745.88    259.53 o 
  -4   2   3     4047.55     5110.58     60.60 o 
  -2   2   3      989.34      712.26     14.85 o 
   0   2   3    17792.62    18873.28    220.89 o 
   2   2   3     1205.96     1637.25     38.42 o 
   4   2   3      802.86      362.53     26.74 o 
   6   2   3    13906.68    16277.21    356.87 o 
   8   2   3     3249.48     3711.15    117.24 o 
  10   2   3       18.86       36.51     24.17 o 
  12   2   3     1726.53     1761.60     66.88 o 
  14   2   3      277.24      226.94     30.80 o 
  16   2   3      785.17      843.32     54.25 o 
  18   2   3      311.79      357.90     65.82 o 
  20   2   3      434.87      242.20     44.71 o 
 -23   3   3     1094.65     1357.55     99.25 o 
 -21   3   3       84.87      188.97     62.74 o 
 -19   3   3    10237.47     9957.34    233.46 o 
 -17   3   3     1791.45     1568.44     51.57 o 
 -15   3   3     2460.06     2853.10     56.56 o 
 -13   3   3     5935.24     6061.52     91.66 o 
 -11   3   3     6403.39     6764.86     99.25 o 
  -9   3   3    10198.35    10951.33    139.37 o 
  -7   3   3        2.56        5.25      4.52 o 
  -5   3   3    55746.52    53541.95    595.47 o 
  -3   3   3      659.21     1207.63     23.01 o 
  -1   3   3     2831.18     2439.17     41.84 o 
   1   3   3    50628.35    51941.32    515.88 o 
   3   3   3      889.43      709.22     23.91 o 
   5   3   3      269.13       83.97     27.31 o 
   7   3   3     3993.57     4712.84    109.39 o 
   9   3   3     4407.73     4373.84    141.93 o 
  11   3   3      731.21      940.41     46.48 o 
  13   3   3      138.25      155.30     35.48 o 
  15   3   3     6231.81     6032.12    146.55 o 
  17   3   3      776.02      524.24     51.99 o 
  19   3   3      696.42      616.42     81.76 o 
 -24   4   3       79.71       12.86     34.45 o 
 -22   4   3      117.24      108.17     31.61 o 
 -20   4   3     5798.31     6226.80    196.18 o 
 -18   4   3       99.39       86.68     26.34 o 
 -16   4   3      579.33      483.76     39.12 o 
 -14   4   3     1478.05     1053.32     39.25 o 
 -12   4   3     1790.36     1556.50     84.86 o 
 -10   4   3       75.49      105.95     13.51 o 
  -8   4   3      690.25      773.61     24.54 o 
  -6   4   3     2795.46     3604.85    122.29 o 
  -4   4   3     8182.19     9812.41    127.30 o 
  -2   4   3    10298.40    11049.34    136.52 o 
   0   4   3    16098.00    16485.79    185.13 o 
   2   4   3     8297.42     6440.32     75.28 o 
   4   4   3    59431.99    55891.45    666.12 o 
   6   4   3    17762.12    21553.83    231.93 o 
   8   4   3     1074.73     1250.33     41.63 o 
  10   4   3     1177.06     1025.42     67.52 o 
  12   4   3     1038.23      556.61     70.61 o 
  14   4   3        5.97        7.47     17.69 o 
  16   4   3       36.26       36.64     26.51 o 
  18   4   3      345.24      446.59     69.16 o 
  20   4   3     1050.25     1510.82     92.05 o 
 -23   5   3     1360.02     1619.98     81.24 o 
 -21   5   3       29.48       82.96     37.02 o 
 -19   5   3     2912.91     2569.96     93.62 o 
 -17   5   3     1330.13     1547.46     68.72 o 
 -15   5   3     3721.11     3474.59     98.18 o 
 -13   5   3     2899.43     2321.80    130.03 o 
 -11   5   3     4029.41     4597.26     69.86 o 
  -9   5   3    15202.13    16671.79    202.34 o 
  -7   5   3     6844.01     8391.73    107.81 o 
  -5   5   3    28824.72    31723.57    392.94 o 
  -3   5   3     1952.97     1519.23     34.95 o 
  -1   5   3     4224.85     5406.50    128.48 o 
   1   5   3    13710.87    13706.21    143.48 o 
   3   5   3    10950.92    11841.70    145.82 o 
   5   5   3     3451.76     2802.36     46.65 o 
   7   5   3     2402.08     3042.15     88.54 o 
   9   5   3      436.22      447.55     26.63 o 
  11   5   3     3052.56     2394.38     78.70 o 
  13   5   3     1979.00     2216.16     89.73 o 
  15   5   3     9292.49     9647.31    242.46 o 
  17   5   3      209.97      279.90     44.88 o 
  19   5   3        0.35       19.67     28.86 o 
 -22   6   3      628.32      715.51     58.06 o 
 -20   6   3     2453.66     2175.55     89.45 o 
 -18   6   3      438.08      541.98     47.99 o 
 -16   6   3     2001.18     2189.31     78.90 o 
 -14   6   3     8302.35     8582.37    180.90 o 
 -12   6   3       78.83      152.45     20.86 o 
 -10   6   3     1325.99     1725.60     35.55 o 
  -8   6   3     1178.12     1012.96     34.35 o 
  -6   6   3       11.20       10.54     15.09 o 
  -4   6   3      108.66       21.44      9.48 o 
  -2   6   3    35415.42    35848.89    398.71 o 
   0   6   3    23398.14    27070.52    614.18 o 
   2   6   3     4647.04     3219.07     75.63 o 
   4   6   3       91.18      216.35     13.58 o 
   6   6   3        0.11       15.79      8.23 o 
   8   6   3    26641.44    29091.51    324.56 o 
  10   6   3     4468.82     4239.50     88.62 o 
  12   6   3       13.70       29.20     29.57 o 
  14   6   3      757.78     1023.32     63.19 o 
  16   6   3      899.75      761.42     59.79 o 
  18   6   3      401.79      437.60     78.16 o 
  20   6   3      222.65       64.52     38.48 o 
 -21   7   3      102.62      124.29     43.97 o 
 -19   7   3     3195.34     2912.43    104.15 o 
 -17   7   3      502.08      390.14     89.22 o 
 -15   7   3     1702.35     1680.42     68.18 o 
 -13   7   3      437.07      544.66     38.66 o 
 -11   7   3      157.78      160.15     15.22 o 
  -9   7   3    27918.03    30586.36    395.46 o 
  -7   7   3     6549.48     7694.62    110.63 o 
  -5   7   3     6525.64     6196.63     99.32 o 
  -3   7   3    37882.34    43473.95    470.17 o 
  -1   7   3    22625.71    24783.64    390.85 o 
   1   7   3     6196.65     6492.26    107.80 o 
   3   7   3     4655.88     5152.88     79.13 o 
   5   7   3     2274.69     1923.89     41.59 o 
   7   7   3      417.63      406.66     21.42 o 
   9   7   3     2422.99     2415.86     55.68 o 
  11   7   3    35591.67    36213.46   1010.96 o 
  13   7   3     1302.29     1287.66     71.39 o 
  15   7   3       22.00        1.03     22.46 o 
  17   7   3     1184.72     1287.42     74.57 o 
  19   7   3      585.29      469.92    112.61 o 
 -22   8   3      693.73      754.61     96.42 o 
 -20   8   3     1074.57     1103.30     69.01 o 
 -18   8   3       16.99       27.95     25.79 o 
 -16   8   3      322.86      404.85     67.36 o 
 -14   8   3     4472.02     3654.20    131.90 o 
 -12   8   3     1234.42     1375.80     49.77 o 
 -10   8   3     5054.01     5356.34    177.15 o 
  -8   8   3    10930.70    11273.45    232.80 o 
  -6   8   3     1643.86     1657.50     40.04 o 
  -4   8   3    12985.69    15185.28    190.73 o 
  -2   8   3        2.88       17.10      9.52 o 
   0   8   3    20378.16    20707.81    271.59 o 
   2   8   3     3674.14     3153.51     58.65 o 
   4   8   3    45654.99    45862.48    488.74 o 
   6   8   3        8.39        3.63     10.06 o 
   8   8   3      346.93      244.47     25.73 o 
  10   8   3     1948.07     2254.09     69.25 o 
  12   8   3    10457.84    10057.17    316.25 o 
  14   8   3     2614.86     2409.26     95.97 o 
  16   8   3      402.12      340.13     46.30 o 
  18   8   3      938.97     1051.07    107.99 o 
 -21   9   3      279.91      370.86     48.58 o 
 -19   9   3       47.88       86.04     29.58 o 
 -17   9   3      476.30      466.36     47.58 o 
 -15   9   3     4051.94     3622.94    173.81 o 
 -13   9   3      326.10      395.98     50.06 o 
 -11   9   3    10946.83    10380.40    205.77 o 
  -9   9   3     3206.10     2845.14     70.60 o 
  -7   9   3      477.10      499.58     50.24 o 
  -5   9   3      818.76     1449.40     39.26 o 
  -3   9   3      775.78      586.32     24.20 o 
  -1   9   3      475.86      733.89     28.23 o 
   1   9   3      493.55      341.42     16.94 o 
   3   9   3       78.49       89.74     16.63 o 
   5   9   3     3998.15     3692.74     71.80 o 
   7   9   3      229.29      326.26     29.56 o 
   9   9   3        9.01        0.00     12.63 o 
  11   9   3    15382.60    15317.23    262.39 o 
  13   9   3    12760.44    12687.00    272.24 o 
  15   9   3      195.94      194.13     36.11 o 
  17   9   3        0.51       24.67     26.41 o 
 -20  10   3      351.60      278.58     44.41 o 
 -18  10   3      119.93      151.24     35.81 o 
 -16  10   3      353.07      290.42     43.72 o 
 -14  10   3       16.16       60.99     34.71 o 
 -12  10   3    11481.14    11472.68    443.76 o 
 -10  10   3     6538.68     6222.55    120.59 o 
  -8  10   3     1027.07     1024.41     43.22 o 
  -6  10   3     1399.89     1162.79     41.40 o 
  -4  10   3     1639.72     1480.41     38.97 o 
  -2  10   3      345.89      422.19     21.67 o 
   0  10   3    12339.58    13870.79    285.83 o 
   2  10   3      554.86     1118.15     34.27 o 
   4  10   3    14603.45    13978.66    360.87 o 
   6  10   3     1403.70     1179.42     45.42 o 
   8  10   3     2001.86     1824.68     61.16 o 
  10  10   3     1179.96      862.17     46.31 o 
  12  10   3     2441.72     2176.14     72.78 o 
  14  10   3      793.48      986.23    101.30 o 
  16  10   3      225.92      150.56     38.30 o 
 -19  11   3       28.58       33.00     28.70 o 
 -17  11   3     1673.12     1864.71     85.95 o 
 -15  11   3      413.75      350.75     44.68 o 
 -13  11   3      531.71      740.48     39.93 o 
 -11  11   3    23252.01    24138.81    344.45 o 
  -9  11   3    11182.36    11127.00    181.62 o 
  -7  11   3       39.56        7.64     18.54 o 
  -5  11   3     7730.78     7501.25    121.05 o 
  -3  11   3      468.37      491.55     47.14 o 
  -1  11   3        3.82        9.84     10.93 o 
   1  11   3     1242.80      991.36     36.33 o 
   3  11   3     1015.57      903.25     34.66 o 
   5  11   3    12184.06    11224.55    183.82 o 
   7  11   3     4269.83     3803.34     92.21 o 
   9  11   3     3109.32     3399.81    119.94 o 
  11  11   3     2157.42     2008.08     81.05 o 
  13  11   3     4869.69     5107.92    123.00 o 
  15  11   3        0.80        1.24     25.84 o 
 -18  12   3       67.39      106.18     35.75 o 
 -16  12   3      164.21      283.08     52.19 o 
 -14  12   3        0.17       10.88     24.67 o 
 -12  12   3      108.08      172.62     38.87 o 
 -10  12   3      327.60      459.80     35.86 o 
  -8  12   3     6345.23     5954.14    120.18 o 
  -6  12   3     3278.35     3199.88    121.60 o 
  -4  12   3      841.23      605.80     37.80 o 
  -2  12   3     1045.98      914.62     42.26 o 
   0  12   3      337.29      178.77     18.56 o 
   2  12   3     3820.03     3272.25     77.00 o 
   4  12   3     8712.39     8553.70    147.57 o 
   6  12   3     2882.58     2666.91    100.27 o 
   8  12   3     7060.81     7067.77    141.69 o 
  10  12   3       54.75       69.95     30.55 o 
  12  12   3      147.50      136.24     26.03 o 
  14  12   3      861.47      841.13     64.93 o 
 -17  13   3      345.56      231.82     44.51 o 
 -15  13   3       35.59       36.09     38.31 o 
 -13  13   3      969.21      914.82     63.62 o 
 -11  13   3     4826.92     4589.21    106.91 o 
  -9  13   3      311.75      273.11     31.85 o 
  -7  13   3     9277.99     9505.92    160.19 o 
  -5  13   3       46.26      147.21     29.16 o 
  -3  13   3     3393.39     3481.83    189.44 o 
  -1  13   3     3773.19     3851.89    118.98 o 
   1  13   3     2070.28     2278.86     68.71 o 
   3  13   3     3361.89     3569.38     87.07 o 
   5  13   3     8281.20     8137.22    150.89 o 
   7  13   3      189.24      106.78     24.28 o 
   9  13   3     2182.15     2186.39     73.69 o 
  11  13   3      223.65      443.49     38.99 o 
  13  13   3     2701.96     2513.30    146.12 o 
 -16  14   3     1943.98     2058.25     97.43 o 
 -14  14   3     1104.38     1101.38     74.57 o 
 -12  14   3     1320.73     1494.16     76.35 o 
 -10  14   3     4284.88     4057.31     99.50 o 
  -8  14   3     1465.33     1372.46     56.03 o 
  -6  14   3      384.00      302.42     34.14 o 
  -4  14   3     2964.09     2606.07     75.98 o 
  -2  14   3     4164.27     3935.77     92.27 o 
   0  14   3      854.04      569.68     55.21 o 
   2  14   3     3600.63     3717.07     88.88 o 
   4  14   3     2134.89     1684.77     60.99 o 
   6  14   3      317.38      322.89     34.73 o 
   8  14   3     3356.48     3412.07     95.64 o 
  10  14   3     3013.84     2545.91     98.90 o 
  12  14   3      340.98      450.57     42.13 o 
 -15  15   3      294.11      382.26     65.56 o 
 -13  15   3      749.35      750.38     64.57 o 
 -11  15   3      971.94     1128.73     72.29 o 
  -9  15   3      863.28      962.80     82.82 o 
  -7  15   3      895.98      792.63     46.09 o 
  -5  15   3     3089.38     3429.67     88.64 o 
  -3  15   3     5763.78     6123.90    125.98 o 
  -1  15   3     2992.94     3344.32    115.08 o 
   1  15   3     8517.06     8872.46    207.42 o 
   3  15   3     2809.18     2559.19     76.58 o 
   5  15   3      239.78      213.25     29.42 o 
   7  15   3      440.43      322.01     37.91 o 
   9  15   3     2860.24     3323.36     95.74 o 
  11  15   3      366.56      385.31     38.88 o 
 -12  16   3     5551.49     5856.63    167.72 o 
 -10  16   3        0.18       11.14     28.91 o 
  -8  16   3      908.37      862.42     49.11 o 
  -6  16   3     2165.96     2105.45     74.23 o 
  -4  16   3      168.30      213.99     44.42 o 
  -2  16   3     2923.99     2783.51    105.78 o 
   0  16   3       15.81       11.58     30.52 o 
   2  16   3     5552.55     6128.53    405.21 o 
   4  16   3     1781.66     1806.93     86.67 o 
   6  16   3      162.83      224.59     46.03 o 
   8  16   3      576.35      524.47     45.23 o 
  10  16   3      265.74      373.37     41.33 o 
 -11  17   3      824.49      855.10     99.50 o 
  -9  17   3       33.64       40.31     30.02 o 
  -7  17   3     2354.44     2319.69     78.60 o 
  -5  17   3      856.92      959.03     69.10 o 
  -3  17   3       95.25       38.20     39.60 o 
  -1  17   3     4716.03     5142.47    153.65 o 
   1  17   3     1233.23     1325.84     80.53 o 
   3  17   3     1328.20     1400.40    164.29 o 
   5  17   3      732.80      887.86     68.78 o 
   7  17   3      104.42       96.43     27.58 o 
  -8  18   3       79.16       82.79     58.11 o 
  -6  18   3     2045.61     1896.27     95.18 o 
  -4  18   3       13.52       24.47     34.70 o 
  -2  18   3      581.59      485.12     85.10 o 
   0  18   3      405.99      557.05     74.82 o 
   2  18   3      670.07      669.73     63.98 o 
   4  18   3      491.00      576.90     61.86 o 
 -24   0   4     2172.59     2090.83    121.87 o 
 -22   0   4      593.59      781.62     72.51 o 
 -20   0   4      811.61      862.91     48.54 o 
 -18   0   4      808.87     1079.57     52.43 o 
 -16   0   4    12972.18    12179.03    268.17 o 
 -14   0   4     6019.23     6181.47    179.46 o 
 -12   0   4      158.27      447.10     21.08 o 
 -10   0   4     7575.14     9591.33    115.43 o 
  -8   0   4   127946.04   137690.23   1594.26 o 
  -6   0   4   607999.69   512106.13   9670.39 o 
  -4   0   4    65177.19    61537.51    775.56 o 
  -2   0   4   353785.78   308945.28   3565.72 o 
   0   0   4    18478.54    20654.28    367.67 o 
   2   0   4   189654.09   223742.55   4702.06 o 
   4   0   4    35203.76    29199.12    606.78 o 
   6   0   4     1668.25     1440.85     57.59 o 
   8   0   4     1971.23     1456.79     83.30 o 
  10   0   4     8596.61     8011.59    236.03 o 
  12   0   4     1598.98     1762.76     94.10 o 
  14   0   4      654.23      406.75     57.59 o 
  16   0   4     1904.42     1921.65    112.10 o 
  18   0   4     1117.96     1185.28     93.59 o 
 -25   1   4      358.36      405.21     66.85 o 
 -23   1   4      334.06      433.49     63.76 o 
 -21   1   4       19.28       15.30     20.54 o 
 -19   1   4       58.62      146.42     19.07 o 
 -17   1   4      715.19      751.47     30.61 o 
 -15   1   4     1464.47     1369.44     38.91 o 
 -13   1   4     4922.71     4456.58     70.54 o 
 -11   1   4    10800.62    12396.67    150.74 o 
  -9   1   4     3098.25     4298.68     53.97 o 
  -7   1   4    23164.60    24729.61    243.49 o 
  -5   1   4     6710.02     7308.14     81.69 o 
  -3   1   4    14010.52    18306.31    174.05 o 
  -1   1   4    12435.06    12788.55    148.51 o 
   1   1   4    74518.84    73841.75    906.67 o 
   3   1   4     8833.23    10782.98    186.33 o 
   5   1   4    37817.56    38561.94    599.40 o 
   7   1   4     3291.16     3471.70    104.90 o 
   9   1   4     1843.70     1708.79     59.43 o 
  11   1   4     1751.24     1312.76    133.96 o 
  13   1   4       12.13      127.56     27.24 o 
  15   1   4     2831.53     3006.29     99.73 o 
  17   1   4       19.76       33.37     24.72 o 
  19   1   4     1700.18     1844.00    122.90 o 
 -24   2   4       39.50       83.82     43.19 o 
 -22   2   4      734.65      737.91     71.99 o 
 -20   2   4     1574.24     1931.91     65.93 o 
 -18   2   4       91.10       91.84     18.97 o 
 -16   2   4      162.06      135.10     17.21 o 
 -14   2   4     3189.86     3632.90     62.42 o 
 -12   2   4     1749.05     1615.35     40.56 o 
 -10   2   4     2405.10     4685.65     77.57 o 
  -8   2   4     5414.40     6407.70     83.87 o 
  -6   2   4    10230.46     9277.78     80.04 o 
  -4   2   4    41348.96    43488.13    388.94 o 
  -2   2   4   118049.77   118102.45   1265.67 o 
   0   2   4      498.59      194.26     19.46 o 
   2   2   4      475.76       51.68     10.97 o 
   4   2   4       58.98      146.17     60.68 o 
   6   2   4    16513.31    18595.11    422.95 o 
   8   2   4      435.01      203.07     35.22 o 
  10   2   4     7025.25     7040.05    150.81 o 
  12   2   4     1775.44     1488.97     62.52 o 
  14   2   4        2.32       78.98     26.71 o 
  16   2   4     9296.99     8886.63    197.52 o 
  18   2   4     2804.22     3060.14    158.38 o 
  20   2   4      240.49      470.51     79.70 o 
 -23   3   4      399.33      700.37     75.08 o 
 -21   3   4      464.54      476.07     44.71 o 
 -19   3   4     2502.09     2539.63     69.12 o 
 -17   3   4      416.87      418.81     53.26 o 
 -15   3   4     3133.45     2991.05     55.55 o 
 -13   3   4     1888.73     2056.28     38.41 o 
 -11   3   4    14061.84    14527.07    207.15 o 
  -9   3   4    28697.83    30801.60    330.96 o 
  -7   3   4    76143.74    79661.91    769.68 o 
  -5   3   4    14638.86    12516.72     98.01 o 
  -3   3   4     5367.58     6497.51     79.02 o 
  -1   3   4      886.25      929.88     21.39 o 
   1   3   4     1538.95      871.33     22.11 o 
   3   3   4    70517.73    72151.13    879.93 o 
   5   3   4    12202.40    14230.16    252.42 o 
   7   3   4    33161.81    33705.83    547.59 o 
   9   3   4     2064.49     2164.59     67.49 o 
  11   3   4      121.17      145.49     25.48 o 
  13   3   4       16.64        7.13     19.02 o 
  15   3   4     1841.15     1610.39     73.28 o 
  17   3   4      339.17      264.31     60.16 o 
  19   3   4     1081.63      974.16     72.89 o 
 -24   4   4      820.52      658.72     79.19 o 
 -22   4   4        1.14        0.71     21.45 o 
 -20   4   4      347.16      312.64     38.17 o 
 -18   4   4     3765.27     3870.97    178.69 o 
 -16   4   4       65.97       48.54     17.09 o 
 -14   4   4       94.67      178.64     16.48 o 
 -12   4   4     3488.02     3811.29     62.08 o 
 -10   4   4     3731.76     4576.61     56.80 o 
  -8   4   4        0.37       32.90      6.89 o 
  -6   4   4     3140.45     2784.37     33.65 o 
  -4   4   4     9348.37     8285.33    103.52 o 
  -2   4   4    21728.74    22507.88    225.76 o 
   0   4   4      365.30      574.05     23.38 o 
   2   4   4       23.23        4.45      6.82 o 
   4   4   4     5888.99     4558.90     72.94 o 
   6   4   4      491.37      591.06     26.74 o 
   8   4   4     8103.52     8617.14    164.61 o 
  10   4   4      680.21      551.25     49.37 o 
  12   4   4     1744.42     2048.93     60.90 o 
  14   4   4        7.31        7.49     17.33 o 
  16   4   4      184.05      316.50     45.63 o 
  18   4   4      133.70      103.55     59.14 o 
 -23   5   4      281.91      423.72     65.82 o 
 -21   5   4     1996.43     1734.59     80.48 o 
 -19   5   4        3.05        9.38     21.31 o 
 -17   5   4     3584.40     3139.94    151.44 o 
 -15   5   4     1193.36     1373.38     43.44 o 
 -13   5   4       23.15        2.20     12.28 o 
 -11   5   4    11164.58    11178.83    176.43 o 
  -9   5   4      221.32      208.85     14.73 o 
  -7   5   4    31476.76    30468.06    354.48 o 
  -5   5   4    14066.49    12353.83    120.40 o 
  -3   5   4     6321.53     8058.26    101.96 o 
  -1   5   4     9125.51    10300.35    123.01 o 
   1   5   4     4406.77     3598.89     38.19 o 
   3   5   4     4845.22     5271.81     78.19 o 
   5   5   4     1033.11     1173.22     35.62 o 
   7   5   4     8794.26     8343.09    123.41 o 
   9   5   4     4466.89     4482.89     89.07 o 
  11   5   4      371.82      236.71     26.49 o 
  13   5   4      123.26       79.19     43.71 o 
  15   5   4      268.90      459.63     51.77 o 
  17   5   4        2.64       26.59     29.03 o 
  19   5   4      136.27      100.01     67.11 o 
 -22   6   4     2506.06     2634.79     99.99 o 
 -20   6   4     1855.29     1670.16     76.29 o 
 -18   6   4       64.48       17.52     21.78 o 
 -16   6   4     2442.14     2595.74     85.99 o 
 -14   6   4      316.88      501.99     27.05 o 
 -12   6   4       88.04       26.59     12.80 o 
 -10   6   4    15312.60    17106.57    191.11 o 
  -8   6   4      994.64     1318.41     46.24 o 
  -6   6   4     4692.86     5179.70     91.28 o 
  -4   6   4      873.41     1074.64     24.64 o 
  -2   6   4        5.93       52.74      8.65 o 
   0   6   4      969.56     1034.93     21.79 o 
   2   6   4     1660.55     1906.53     37.39 o 
   4   6   4     1844.86     2380.68     44.09 o 
   6   6   4     2514.32     3061.21     58.88 o 
   8   6   4     6385.57     6442.57    105.95 o 
  10   6   4      765.85      844.06     39.04 o 
  12   6   4     6343.58     5467.41    144.50 o 
  14   6   4      510.60      380.52     66.85 o 
  16   6   4      189.81      199.29     45.77 o 
  18   6   4      630.56      670.88    149.64 o 
 -23   7   4       24.39       24.15     25.45 o 
 -21   7   4        8.00        5.31     22.14 o 
 -19   7   4     2855.87     2640.66     97.25 o 
 -17   7   4     1953.88     2067.60    166.61 o 
 -15   7   4     2972.01     2764.80     88.18 o 
 -13   7   4       10.19       16.65     13.44 o 
 -11   7   4      331.73      281.15     21.93 o 
  -9   7   4      127.94      234.62     22.53 o 
  -7   7   4    13938.04    13887.55    210.21 o 
  -5   7   4     5352.71     5787.23    114.15 o 
  -3   7   4      138.35       78.06     15.07 o 
  -1   7   4     9616.56    12655.91    122.21 o 
   1   7   4     2140.77     1872.77     37.80 o 
   3   7   4     9774.94     9143.61    126.53 o 
   5   7   4       66.32      106.15     16.53 o 
   7   7   4     2299.72     1907.26     54.99 o 
   9   7   4    12835.26    12740.58    169.51 o 
  11   7   4        9.93       39.77     27.60 o 
  13   7   4     1957.94     1525.09     73.61 o 
  15   7   4     3258.55     3714.75    177.92 o 
  17   7   4     1840.49     1970.78    133.18 o 
 -22   8   4      105.29       38.39     27.05 o 
 -20   8   4     1406.38     1722.08     81.44 o 
 -18   8   4      880.06      989.02     62.54 o 
 -16   8   4     3100.46     2966.74    110.56 o 
 -14   8   4     3689.26     3537.81     89.94 o 
 -12   8   4      363.94      465.27     40.63 o 
 -10   8   4     2961.89     2814.70    109.41 o 
  -8   8   4     5130.57     5290.51    104.31 o 
  -6   8   4     2841.95     2649.86     46.83 o 
  -4   8   4     1008.03     1375.32     47.70 o 
  -2   8   4     5377.78     4832.34     71.87 o 
   0   8   4     6383.41     6262.77     80.94 o 
   2   8   4     6204.05     5267.36     75.84 o 
   4   8   4     2853.65     2641.44     51.64 o 
   6   8   4    19268.59    17500.09   1022.12 o 
   8   8   4     1521.70     1303.78     50.74 o 
  10   8   4     3431.38     4054.17    142.30 o 
  12   8   4    11881.91    13461.47    271.00 o 
  14   8   4      371.63      427.03     47.04 o 
  16   8   4      126.30       63.76     47.82 o 
  18   8   4       60.94      161.86     45.61 o 
 -21   9   4      578.23      725.58     61.98 o 
 -19   9   4      127.98      128.14     34.13 o 
 -17   9   4     4712.81     4290.74    262.51 o 
 -15   9   4     5766.74     5830.45    145.06 o 
 -13   9   4    11523.14    12173.57    229.95 o 
 -11   9   4     1398.56     1238.60     48.35 o 
  -9   9   4      819.70      662.68     35.29 o 
  -7   9   4      811.15      792.26     37.59 o 
  -5   9   4      343.86      226.87     16.45 o 
  -3   9   4      497.35      417.50     21.71 o 
  -1   9   4     1606.80     1919.02     44.44 o 
   1   9   4     4424.01     4527.06     84.12 o 
   3   9   4       39.89       73.75     13.44 o 
   5   9   4     7653.99     6995.81    216.95 o 
   7   9   4      440.22      314.57     29.17 o 
   9   9   4      840.38     1205.64     51.52 o 
  11   9   4        0.61       36.30     18.56 o 
  13   9   4      204.13       94.07     33.20 o 
  15   9   4     3373.78     3865.59    131.26 o 
  17   9   4        0.72        8.23     41.14 o 
 -20  10   4     1044.08      918.08     67.80 o 
 -18  10   4      493.90      421.08     51.04 o 
 -16  10   4     1309.03     1339.36     72.09 o 
 -14  10   4     6429.55     6255.09    159.08 o 
 -12  10   4     2660.81     2477.29     73.64 o 
 -10  10   4     2399.95     2392.76     81.91 o 
  -8  10   4     5878.21     6735.45    128.06 o 
  -6  10   4     2974.80     2730.97     64.83 o 
  -4  10   4     1503.81     1098.98     36.21 o 
  -2  10   4     2389.46     2406.73     48.71 o 
   0  10   4     2055.22     1684.76     72.62 o 
   2  10   4     1171.83     1007.20     31.31 o 
   4  10   4      636.60      695.61     36.26 o 
   6  10   4     1979.33     2082.11     60.84 o 
   8  10   4      228.67      316.76     32.36 o 
  10  10   4      441.00      393.68     35.96 o 
  12  10   4     2565.29     2320.06     74.08 o 
  14  10   4      521.28      710.10     64.16 o 
  16  10   4      611.58      807.92     68.17 o 
 -19  11   4     1379.34     1264.66     75.81 o 
 -17  11   4       17.46        0.27     24.49 o 
 -15  11   4     2767.38     2653.08    113.90 o 
 -13  11   4      392.99      341.14     41.26 o 
 -11  11   4      853.31      766.27     41.07 o 
  -9  11   4     1858.36     1613.07     53.04 o 
  -7  11   4     1027.26      738.02     57.11 o 
  -5  11   4     1132.68     1353.58     48.81 o 
  -3  11   4      597.31      661.68     28.20 o 
  -1  11   4        7.15       27.78     12.39 o 
   1  11   4      365.25      481.36     25.62 o 
   3  11   4      328.45      279.70     22.48 o 
   5  11   4       11.24       15.38     17.11 o 
   7  11   4     2833.08     2669.63     73.42 o 
   9  11   4     1981.95     1693.10     64.10 o 
  11  11   4      487.26      333.90     41.17 o 
  13  11   4       28.86        3.73     25.31 o 
  15  11   4     1111.79     1152.78     75.87 o 
 -18  12   4      125.49       87.11     32.42 o 
 -16  12   4      615.80      465.19     52.50 o 
 -14  12   4     4273.19     4106.69    127.26 o 
 -12  12   4     4885.80     4699.26    137.81 o 
 -10  12   4       89.34      101.71     24.31 o 
  -8  12   4     2869.45     2806.90     78.85 o 
  -6  12   4    19643.46    19524.24    267.99 o 
  -4  12   4        5.87        3.08     18.90 o 
  -2  12   4     6015.97     6000.26    114.31 o 
   0  12   4    10871.15    10563.18    151.22 o 
   2  12   4    16261.54    16440.80    237.90 o 
   4  12   4      208.03       89.79     22.54 o 
   6  12   4     9022.07     9070.56    160.64 o 
   8  12   4      158.51       58.26     22.38 o 
  10  12   4        0.07        5.55     18.25 o 
  12  12   4      797.66      699.47     61.91 o 
  14  12   4      269.43      305.09     51.62 o 
 -17  13   4        0.27       12.08     28.36 o 
 -15  13   4      746.85      768.66     61.33 o 
 -13  13   4     1861.87     1957.83     89.63 o 
 -11  13   4     2396.24     2260.48     92.50 o 
  -9  13   4      481.02      387.07     35.15 o 
  -7  13   4    13172.62    12906.77    258.10 o 
  -5  13   4     1123.62     1406.09     56.30 o 
  -3  13   4     2847.68     2767.86     76.91 o 
  -1  13   4     1681.76     1501.18     70.94 o 
   1  13   4       40.37      120.34     24.70 o 
   3  13   4     3514.66     3245.78     84.04 o 
   5  13   4    14608.84    13086.11    213.06 o 
   7  13   4      198.18      263.95     29.90 o 
   9  13   4     8620.34     7407.17    160.18 o 
  11  13   4      612.62      670.02     82.54 o 
  13  13   4     1810.05     1637.64     68.86 o 
 -16  14   4     2438.32     2164.53    100.90 o 
 -14  14   4     3572.38     3600.20    231.66 o 
 -12  14   4       78.39      137.99     35.90 o 
 -10  14   4     3126.05     3166.54    112.58 o 
  -8  14   4     2517.08     2286.09    122.94 o 
  -6  14   4       36.60      100.26     27.93 o 
  -4  14   4     1490.30     1201.61     52.09 o 
  -2  14   4     3515.84     3434.38     86.55 o 
   0  14   4     8875.18     9141.00    209.36 o 
   2  14   4     9031.07     8167.25    148.93 o 
   4  14   4       52.69        0.49     17.92 o 
   6  14   4        0.38        0.00     16.57 o 
   8  14   4        0.97       11.21     18.73 o 
  10  14   4     2295.54     2045.51     74.97 o 
  12  14   4      277.04      412.83     41.24 o 
 -15  15   4      426.45      426.07     57.20 o 
 -13  15   4     1114.22     1282.15     76.72 o 
 -11  15   4        3.30        2.38     27.65 o 
  -9  15   4       24.07       49.47     22.66 o 
  -7  15   4     2118.74     1950.99    102.67 o 
  -5  15   4      102.88      202.13     36.35 o 
  -3  15   4     4713.00     4982.23    113.00 o 
  -1  15   4     5446.01     5850.24    155.39 o 
   1  15   4     2616.08     3186.10    109.81 o 
   3  15   4     2701.41     2719.59     80.67 o 
   5  15   4      409.61      389.84     37.54 o 
   7  15   4      100.44      177.57     31.36 o 
   9  15   4      223.39      506.98     41.65 o 
  11  15   4       42.22       42.04     25.06 o 
 -14  16   4      638.76      620.22     62.22 o 
 -12  16   4      101.65      139.35     42.62 o 
 -10  16   4     1094.11     1133.87     73.55 o 
  -8  16   4       17.02       46.66     23.84 o 
  -6  16   4      867.33      844.31     49.07 o 
  -4  16   4      255.00      395.56     50.96 o 
  -2  16   4        0.74        4.28     28.48 o 
   0  16   4     8984.27     8486.26    206.68 o 
   2  16   4     1930.70     2369.29    100.90 o 
   4  16   4      910.25      976.62     67.05 o 
   6  16   4      108.88      114.49     25.74 o 
   8  16   4     1444.02     1351.81     61.41 o 
 -11  17   4     1778.04     2251.18    105.14 o 
  -9  17   4       53.16       62.97     49.62 o 
  -7  17   4        0.60       59.61     24.68 o 
  -5  17   4       39.66       30.98     34.24 o 
  -3  17   4      984.25      850.39     69.15 o 
  -1  17   4       95.92       85.14     46.28 o 
   1  17   4     1741.09     1705.35     86.34 o 
   3  17   4      387.16      486.48     56.13 o 
   5  17   4      644.13      457.04     55.98 o 
   7  17   4       98.03       84.66     26.71 o 
  -8  18   4       12.58        0.00     46.28 o 
  -6  18   4      592.27      601.53     62.37 o 
  -4  18   4     2858.88     2723.47    112.97 o 
  -2  18   4      201.95      251.93     49.77 o 
   0  18   4     1161.23     1243.28     80.72 o 
   2  18   4        5.01        1.33     28.86 o 
   4  18   4      111.22      178.23     82.02 o 
 -25   1   5      306.31      278.71     60.68 o 
 -23   1   5     2796.03     2527.86    110.30 o 
 -21   1   5      138.94      185.18     25.79 o 
 -19   1   5     1622.17     1817.93     42.92 o 
 -17   1   5    10993.91    10413.56    160.13 o 
 -15   1   5    11032.99    11977.94    131.10 o 
 -13   1   5    14398.69    13994.09    142.72 o 
 -11   1   5     2143.32     1849.68     36.40 o 
  -9   1   5     7492.65     9084.90     81.15 o 
  -7   1   5   114118.39   117944.03   1038.33 o 
  -5   1   5      657.78      765.55     25.48 o 
  -3   1   5    21261.93    21563.92    248.47 o 
  -1   1   5    18727.37    17522.22    220.09 o 
   1   1   5   201032.08   193234.19   2709.39 o 
   3   1   5      396.79      564.34     31.58 o 
   5   1   5     2440.64     1467.64     48.34 o 
   7   1   5    21862.00    20894.97    369.75 o 
   9   1   5     1056.56     1237.74     51.04 o 
  11   1   5      776.04      917.18     64.02 o 
  13   1   5     7030.39     7359.56    233.46 o 
  15   1   5       97.57       70.33     27.61 o 
  17   1   5     1064.36     1273.06     68.70 o 
  19   1   5       15.62       14.91     41.14 o 
 -24   2   5      173.12      105.93     43.71 o 
 -22   2   5     2092.38     2112.15     66.73 o 
 -20   2   5     1314.88     1021.65     43.82 o 
 -18   2   5      201.64      202.44     23.03 o 
 -16   2   5      400.26      371.77     22.06 o 
 -14   2   5      172.52      279.29     17.20 o 
 -10   2   5    12933.44    13499.03    134.20 o 
  -8   2   5     4572.34     6918.29     73.51 o 
  -6   2   5    11316.83    12114.37    109.13 o 
  -4   2   5     8189.46     9551.11     82.72 o 
  -2   2   5    20898.45    22444.00    233.14 o 
   0   2   5    21122.22    25087.50    295.60 o 
   2   2   5    49053.72    53933.38    642.41 o 
   4   2   5      451.34      324.35     25.77 o 
   6   2   5      322.28      206.63     27.25 o 
   8   2   5     1605.51     1351.14     52.13 o 
  10   2   5      394.03      379.98     35.61 o 
  12   2   5       93.43       96.39     24.35 o 
  14   2   5      342.59      203.11     59.91 o 
  16   2   5     2096.01     2023.24     83.74 o 
  18   2   5      422.78      428.35     72.51 o 
 -25   3   5        0.31       15.43     40.11 o 
 -23   3   5      382.27      387.72     61.71 o 
 -21   3   5       75.86       25.20     27.77 o 
 -19   3   5     6136.18     6313.20    116.98 o 
 -17   3   5     8919.60     8504.81    141.41 o 
 -15   3   5     2689.82     2464.36     46.60 o 
 -13   3   5     5226.94     5133.30     93.28 o 
 -11   3   5     2507.71     2244.31     34.11 o 
  -9   3   5    36350.22    41837.59    419.98 o 
  -7   3   5    39467.98    40825.20    360.94 o 
  -5   3   5     5959.94     4997.89     61.56 o 
  -3   3   5    26360.18    26422.63    253.63 o 
  -1   3   5    43945.86    40570.82    404.19 o 
   1   3   5    15073.63    13053.63    165.17 o 
   3   3   5     6470.53     6486.48    128.82 o 
   5   3   5      356.99      384.20     34.04 o 
   7   3   5    12933.77    12950.98    244.25 o 
   9   3   5     1539.26     1369.58     55.09 o 
  11   3   5     2100.86     2316.84     79.37 o 
  13   3   5     3842.15     3293.21    162.75 o 
  15   3   5      772.76      610.11     49.84 o 
  17   3   5     1477.38     1329.27    106.96 o 
  19   3   5      304.91      185.65     45.38 o 
 -24   4   5        1.61       87.42     37.54 o 
 -22   4   5       92.19      230.89     51.42 o 
 -20   4   5      363.02      298.94     38.57 o 
 -18   4   5      776.80      737.31     39.62 o 
 -16   4   5     1083.00     1118.42     39.74 o 
 -14   4   5    12339.80    12381.78    149.80 o 
 -12   4   5       30.43        8.83      8.14 o 
 -10   4   5     2351.25     3114.15     43.10 o 
  -8   4   5     3359.13     6928.46     71.15 o 
  -6   4   5     9868.39     8907.33     91.42 o 
  -4   4   5     2769.40     2441.41     28.86 o 
  -2   4   5    41670.88    40194.28    364.84 o 
   0   4   5      260.52      143.09     13.13 o 
   2   4   5    80928.27    87520.55    885.09 o 
   4   4   5    18557.12    21658.06    290.54 o 
   6   4   5      343.32      187.33     26.42 o 
   8   4   5     5673.22     5318.23    408.04 o 
  10   4   5     3377.67     3206.74     92.98 o 
  12   4   5     1351.76     1173.90     67.88 o 
  14   4   5      256.45      280.15     30.66 o 
  16   4   5     1002.76     1394.37     76.96 o 
  18   4   5       50.83       74.42     33.98 o 
 -23   5   5     3302.86     3204.12    158.89 o 
 -21   5   5      625.93      607.58     92.56 o 
 -19   5   5       32.34       23.30     26.48 o 
 -17   5   5    12753.96    11842.81    181.12 o 
 -15   5   5     2397.99     2160.35     59.19 o 
 -13   5   5     8838.30     8730.81    139.49 o 
 -11   5   5       75.35      142.35     12.52 o 
  -9   5   5     8807.99    10142.46    114.71 o 
  -7   5   5    26538.94    31869.22    299.22 o 
  -5   5   5      622.79      395.75     19.16 o 
  -3   5   5    24742.75    24142.28    235.13 o 
  -1   5   5    12385.72    13932.92    146.57 o 
   1   5   5      189.40      594.43     17.33 o 
   3   5   5    14085.90    15794.94    195.34 o 
   5   5   5     3686.15     3535.89     67.52 o 
   7   5   5     9146.18     8197.86    237.53 o 
   9   5   5     2719.86     2950.75     72.10 o 
  11   5   5     3821.31     3714.42    105.72 o 
  13   5   5     3973.67     4081.40    265.08 o 
  15   5   5      407.59      470.11     58.88 o 
  17   5   5     2914.30     3573.33    129.41 o 
 -24   6   5      107.65      336.30     62.74 o 
 -22   6   5      138.09      182.79     35.18 o 
 -20   6   5      364.09      502.79     47.27 o 
 -18   6   5     5993.58     5891.15    148.88 o 
 -16   6   5     5792.80     5807.94    146.10 o 
 -14   6   5     1488.40     1663.84     49.25 o 
 -12   6   5     2233.52     2342.07     52.60 o 
 -10   6   5     3597.66     3498.66     51.12 o 
  -8   6   5     8889.77     7220.99     99.65 o 
  -6   6   5      776.12      613.62     18.18 o 
  -4   6   5     3263.14     4490.43     51.51 o 
  -2   6   5    23690.89    25597.83    241.05 o 
   0   6   5     3311.85     4748.44     50.90 o 
   2   6   5     8196.65     9325.83    130.33 o 
   4   6   5     4995.98     4794.16     77.83 o 
   6   6   5     7117.30     6096.06     99.25 o 
   8   6   5     4321.00     3742.30     96.89 o 
  10   6   5    15219.30    16221.77    290.19 o 
  12   6   5     3420.95     3838.03    117.44 o 
  14   6   5       12.78       17.75     26.06 o 
  16   6   5      810.58      947.02     98.73 o 
  18   6   5      206.85      138.33     41.01 o 
 -23   7   5      859.95      794.64     63.36 o 
 -21   7   5       63.29       84.14     51.17 o 
 -19   7   5     1200.65     1268.13     96.93 o 
 -17   7   5      318.08      261.13     59.65 o 
 -15   7   5       62.55      100.26     26.88 o 
 -13   7   5     8243.22     8847.21    161.21 o 
 -11   7   5      208.83      215.33     20.15 o 
  -9   7   5     1283.22     1125.66     29.02 o 
  -7   7   5     1173.58     1572.86     37.88 o 
  -5   7   5        2.59       36.47      7.65 o 
  -3   7   5      279.36      134.37     10.53 o 
  -1   7   5     8116.53    10707.25    120.25 o 
   1   7   5     8044.40     9901.08    114.94 o 
   3   7   5     1037.84      709.07     29.44 o 
   5   7   5    30182.31    33656.69    373.92 o 
   7   7   5     3398.60     3078.57     62.13 o 
   9   7   5      341.22      311.75     24.30 o 
  11   7   5    15587.73    17016.67    464.86 o 
  13   7   5      871.03      706.48     60.67 o 
  15   7   5     2601.76     2746.58    115.19 o 
  17   7   5      358.12      361.19     55.84 o 
 -22   8   5      167.21      149.59     43.19 o 
 -20   8   5      281.36      311.34     42.16 o 
 -18   8   5     2220.68     2120.06     86.50 o 
 -16   8   5     4863.70     4680.35    133.20 o 
 -14   8   5    11484.98    11436.09    232.17 o 
 -12   8   5     1399.87     1362.78     63.65 o 
 -10   8   5     1124.56     1119.98     50.54 o 
  -8   8   5     2038.88     1495.91     45.93 o 
  -6   8   5      388.66      469.88     23.04 o 
  -4   8   5    12366.79    13404.90    173.15 o 
  -2   8   5     2037.01     1569.13     55.44 o 
   0   8   5      111.52      146.39     14.54 o 
   2   8   5     4011.90     4113.48     66.24 o 
   4   8   5      258.20      378.11     23.09 o 
   6   8   5    10199.21    11476.26    157.69 o 
   8   8   5     3916.64     3536.16     86.43 o 
  10   8   5     4480.29     3970.14    110.34 o 
  12   8   5       36.88       29.82     38.57 o 
  14   8   5     2249.17     2236.54     99.79 o 
  16   8   5     2042.18     2678.98    184.09 o 
 -21   9   5      137.74      161.36     37.63 o 
 -19   9   5      592.14      571.63     51.63 o 
 -17   9   5     4802.30     4577.87    210.32 o 
 -15   9   5     2330.35     2042.85     81.81 o 
 -13   9   5     1738.13     1755.04     68.78 o 
 -11   9   5     2230.82     2211.17     56.82 o 
  -9   9   5     6938.83     6470.08    154.02 o 
  -7   9   5      659.01      894.92     32.30 o 
  -5   9   5     4599.18     4786.72     82.22 o 
  -3   9   5     7067.51     6985.38    124.10 o 
  -1   9   5     1164.74      780.16     26.37 o 
   1   9   5     3859.86     3511.50    111.56 o 
   3   9   5     7415.97     7453.18    113.97 o 
   5   9   5      135.85      153.22     18.90 o 
   7   9   5      712.45      828.13     40.55 o 
   9   9   5     3097.77     2919.38     81.61 o 
  11   9   5     4447.51     3676.15     97.35 o 
  13   9   5     1025.81      991.94    103.36 o 
  15   9   5     1365.32     1637.30    106.96 o 
 -20  10   5      977.62     1155.54    121.87 o 
 -18  10   5     1357.93     1108.06     95.65 o 
 -16  10   5     5371.41     5162.85    145.74 o 
 -14  10   5      517.51      452.29     42.50 o 
 -12  10   5     1315.17     1212.47     63.60 o 
 -10  10   5     7555.19     7840.53    131.68 o 
  -8  10   5     1904.25     1680.20     52.98 o 
  -6  10   5       49.54       32.85     18.53 o 
  -4  10   5    14740.13    15917.23    200.04 o 
  -2  10   5     2003.97     2200.15     41.12 o 
   0  10   5     1602.16     1630.14     53.87 o 
   2  10   5    11715.25    12264.38    168.48 o 
   4  10   5     8862.21     8680.14    148.89 o 
   6  10   5     1621.83     1430.15     53.61 o 
   8  10   5       63.84        3.19     16.17 o 
  10  10   5     5212.50     5507.02    119.21 o 
  12  10   5      275.25      607.51     55.87 o 
  14  10   5     1767.07     1686.14    124.96 o 
  16  10   5      840.14     1090.58    100.27 o 
 -21  11   5       79.19      113.30     36.87 o 
 -19  11   5      108.90      166.30     38.80 o 
 -17  11   5       78.85      112.17     34.71 o 
 -15  11   5      122.54       72.82     29.98 o 
 -13  11   5       12.02        9.65     22.85 o 
 -11  11   5    14209.47    13949.96    210.76 o 
  -9  11   5     1046.90     1089.81     45.79 o 
  -7  11   5     1142.14     1366.72    106.44 o 
  -5  11   5    10220.09     9560.36    178.67 o 
  -3  11   5     1196.97     1423.58     70.61 o 
  -1  11   5      410.92      488.70     28.61 o 
   1  11   5     1123.65     1211.95     35.26 o 
   3  11   5    11729.49    10605.64    316.41 o 
   5  11   5       66.44       38.65     18.94 o 
   7  11   5      425.10      597.31     40.94 o 
   9  11   5     1280.62     1202.82     54.07 o 
  11  11   5      661.07      851.87     52.01 o 
  13  11   5        6.23       13.32     27.74 o 
  15  11   5      851.24     1015.59    109.53 o 
 -20  12   5     2232.79     2400.46    103.17 o 
 -18  12   5      239.01      212.79     40.70 o 
 -16  12   5     1298.75     1287.72    115.44 o 
 -14  12   5       11.86       44.24     25.45 o 
 -12  12   5      160.25      111.95     32.86 o 
 -10  12   5        3.56        6.72     18.55 o 
  -8  12   5     4328.20     4644.81     99.34 o 
  -6  12   5     5281.42     5540.18    112.13 o 
  -4  12   5     3312.42     2739.60    141.73 o 
  -2  12   5      414.41      378.63     31.74 o 
   0  12   5     5789.95     5211.96     89.97 o 
   2  12   5      295.67      469.19     34.61 o 
   4  12   5     3800.78     3989.37     94.04 o 
   6  12   5     4946.64     4836.94    106.77 o 
   8  12   5     4372.87     4357.19    102.59 o 
  10  12   5      193.32      176.05     27.11 o 
  12  12   5      291.21      250.47     33.69 o 
  14  12   5      797.46      665.40     95.65 o 
 -19  13   5      558.92      376.58     53.48 o 
 -17  13   5      101.80       44.32     31.41 o 
 -15  13   5      966.95      889.89     67.44 o 
 -13  13   5        0.99        7.16     27.30 o 
 -11  13   5     1600.90     1301.48    253.77 o 
  -9  13   5       44.58       40.54     22.42 o 
  -7  13   5      325.94      183.19     30.85 o 
  -5  13   5     5125.10     5556.90    120.58 o 
  -3  13   5      370.04      497.76     36.94 o 
  -1  13   5     2092.26     2151.96    105.46 o 
   1  13   5       52.53       60.73     22.71 o 
   3  13   5     4966.64     4810.74    106.72 o 
   5  13   5        0.10        5.79     17.70 o 
   7  13   5     3790.60     3411.50     92.05 o 
   9  13   5      634.41      515.15     42.35 o 
  11  13   5      180.41      121.23     27.34 o 
  13  13   5       43.65       96.94     33.39 o 
 -16  14   5       37.55       41.07     34.20 o 
 -14  14   5      466.36      436.01     51.49 o 
 -12  14   5        2.05        1.75     26.25 o 
 -10  14   5     2326.45     2731.79    106.47 o 
  -8  14   5     2075.03     1902.74     69.11 o 
  -6  14   5     6891.62     6400.24    127.95 o 
  -4  14   5       90.83      113.73     25.32 o 
  -2  14   5     2745.10     2539.23     74.02 o 
   0  14   5     9141.85     9630.58    217.21 o 
   2  14   5     4163.37     3923.94    164.86 o 
   4  14   5     5094.55     4368.30    103.06 o 
   6  14   5        2.34        0.51     17.94 o 
   8  14   5      628.30      549.00     41.56 o 
  10  14   5       71.37       52.78     21.64 o 
  12  14   5     1328.91     1603.89     69.30 o 
 -15  15   5     2076.34     1976.34     99.23 o 
 -13  15   5       15.36       15.71     29.26 o 
 -11  15   5      484.25      476.98     75.59 o 
  -9  15   5      269.11      327.84     57.85 o 
  -7  15   5       40.82       77.38     25.92 o 
  -5  15   5    14087.63    13936.74    230.49 o 
  -3  15   5      777.70      697.62     44.59 o 
  -1  15   5      278.02      179.53     38.86 o 
   1  15   5        9.38       35.26     29.96 o 
   3  15   5        4.93       43.31     21.37 o 
   5  15   5     1082.02      945.27     50.56 o 
   7  15   5      136.83       72.96     24.33 o 
   9  15   5     2885.28     2784.07     88.33 o 
 -14  16   5        1.11        5.91     32.37 o 
 -12  16   5      387.66      499.49     64.53 o 
 -10  16   5     3070.02     3322.65    123.41 o 
  -8  16   5      350.24      494.71     53.25 o 
  -6  16   5     4911.63     5389.40    121.84 o 
  -4  16   5       18.71        0.00     29.26 o 
  -2  16   5      440.43      553.43     56.54 o 
   0  16   5     6649.25     6461.16    319.85 o 
   2  16   5       24.73       68.09     32.67 o 
   4  16   5      290.54      209.20     39.51 o 
   6  16   5        8.89       17.83     19.45 o 
   8  16   5      335.76      472.87     41.55 o 
 -11  17   5     2767.42     2947.37    120.49 o 
  -9  17   5     3251.82     3506.65    127.31 o 
  -7  17   5      157.24      150.94     43.97 o 
  -5  17   5      793.25      827.96     67.88 o 
  -3  17   5      677.09      688.01     62.66 o 
  -1  17   5     3131.11     3038.52    118.87 o 
   1  17   5      933.62     1049.62     74.89 o 
   3  17   5      213.98      224.99     42.71 o 
   5  17   5      867.31     1078.49    113.13 o 
  -8  18   5      233.43      271.51     79.70 o 
  -6  18   5     2135.75     2325.32    156.32 o 
  -4  18   5       11.88       63.27     44.99 o 
  -2  18   5      305.18      398.52     56.16 o 
   0  18   5      497.20      560.95     63.22 o 
   2  18   5       21.08       63.76     52.71 o 
 -24   0   6        1.09        0.00     31.88 o 
 -22   0   6     2188.92     2176.19    113.64 o 
 -20   0   6     4222.46     3599.20    102.34 o 
 -18   0   6    11002.06    11675.87    218.71 o 
 -16   0   6     3503.20     2940.03     95.70 o 
 -14   0   6       12.06        4.77      9.42 o 
 -12   0   6       15.55        1.57     11.98 o 
 -10   0   6     6989.06     5124.99     95.17 o 
  -8   0   6      834.53      395.61     18.89 o 
  -6   0   6      628.75        0.95     12.13 o 
  -4   0   6     5327.69    10235.05    155.53 o 
  -2   0   6    37698.13    45777.54    643.07 o 
   0   0   6    32319.38    40001.92    936.40 o 
   2   0   6    36275.55    41355.36    919.43 o 
   4   0   6      275.22      125.47     23.14 o 
   6   0   6    13090.12    12830.89    354.30 o 
   8   0   6      779.70      745.11     68.39 o 
  10   0   6    10949.54    10657.27    298.76 o 
  12   0   6    18891.47    19273.08    495.71 o 
  14   0   6      696.31      888.06     79.70 o 
  16   0   6      457.70      207.23     54.51 o 
  18   0   6      296.02      443.77     69.93 o 
 -25   1   6       57.97       52.96     42.17 o 
 -23   1   6      200.44      222.55     35.25 o 
 -21   1   6       82.60      150.25     23.20 o 
 -19   1   6      340.86      267.96     23.83 o 
 -17   1   6      151.30      145.18     16.01 o 
 -15   1   6     7093.34     7214.98     81.43 o 
 -13   1   6      621.66      933.90     20.68 o 
 -11   1   6      223.94      289.30     13.92 o 
  -9   1   6    11171.45    11277.96    105.93 o 
  -7   1   6      668.15      418.15     13.07 o 
  -5   1   6     2484.15     3380.87     42.56 o 
  -3   1   6     1918.92     1169.02     25.38 o 
  -1   1   6     2028.40     2252.51     41.74 o 
   1   1   6     6551.91     6194.62    126.90 o 
   3   1   6     1273.36      847.97     40.37 o 
   5   1   6       97.70      213.21     24.54 o 
   7   1   6     2200.17     1915.37     64.36 o 
   9   1   6      313.41      350.28     34.72 o 
  11   1   6     1587.97     1481.82     65.05 o 
  13   1   6      806.53      848.69    185.38 o 
  15   1   6      784.28      781.73     56.72 o 
  17   1   6        0.21        0.00     26.17 o 
 -24   2   6      754.39     1050.04     91.53 o 
 -22   2   6     1339.96     1204.83     90.06 o 
 -20   2   6      146.47      177.06     31.47 o 
 -18   2   6     9578.19    10047.81    138.84 o 
 -16   2   6       32.51       36.26     12.54 o 
 -14   2   6     1498.79     1307.30     31.07 o 
 -12   2   6      670.70      883.35     31.56 o 
 -10   2   6     3031.97     2561.82     42.00 o 
  -8   2   6     8385.28     9767.32    102.41 o 
  -6   2   6    19419.61    17639.76    199.56 o 
  -4   2   6     1170.04     1576.39     21.66 o 
  -2   2   6      408.81      751.40     19.01 o 
   0   2   6     2616.55     2541.50     42.64 o 
   2   2   6    19615.71    18338.29    307.79 o 
   4   2   6       63.46        3.89     13.97 o 
   6   2   6       14.07        0.26     15.99 o 
   8   2   6     2994.91     2538.69    223.17 o 
  10   2   6       23.97       83.47     24.35 o 
  12   2   6     2795.72     2502.63    138.84 o 
  14   2   6     1983.15     2226.27     87.80 o 
  16   2   6     2329.42     2460.21     97.48 o 
  18   2   6      614.23      596.50     82.28 o 
 -25   3   6      198.68      207.96     38.10 o 
 -23   3   6        0.10       13.71     21.61 o 
 -21   3   6      604.73      639.76     39.21 o 
 -19   3   6     4679.98     3994.24     75.59 o 
 -17   3   6      141.02      118.33     21.27 o 
 -15   3   6       25.91       48.06     11.56 o 
 -13   3   6      911.05     1015.82     23.30 o 
 -11   3   6     8735.13    11115.57    133.04 o 
  -9   3   6    31682.23    36169.30    339.65 o 
  -7   3   6     1902.18     1586.08     23.20 o 
  -5   3   6      379.41      967.82     23.38 o 
  -3   3   6     1114.59      767.96     20.13 o 
  -1   3   6     9890.56     8488.41    115.15 o 
   1   3   6     4526.29     7865.92    132.65 o 
   3   3   6     3834.68     5466.74     97.46 o 
   5   3   6     1022.57      451.87     30.31 o 
   7   3   6      298.23      306.06     32.99 o 
   9   3   6      719.85      641.32     40.55 o 
  11   3   6      278.44      248.95     34.54 o 
  13   3   6      411.48      493.58     84.59 o 
  15   3   6       11.94       10.24     25.38 o 
  17   3   6        3.25       11.83     37.54 o 
 -24   4   6       50.79       76.87     28.04 o 
 -22   4   6        7.40       29.31     33.42 o 
 -20   4   6      117.24       64.74     25.22 o 
 -18   4   6     3505.01     3126.61    160.20 o 
 -16   4   6        3.47        8.25     14.34 o 
 -12   4   6     1565.51     1691.59     33.48 o 
 -10   4   6    14812.49    15804.66    175.71 o 
  -8   4   6    28959.46    35079.79    308.49 o 
  -6   4   6     2029.01     2200.62     33.91 o 
  -4   4   6      718.10      510.65     13.04 o 
  -2   4   6      124.58      176.54     13.15 o 
   0   4   6    13230.90    13103.92    131.39 o 
   2   4   6     8200.29    10032.12    151.78 o 
   4   4   6      195.34      105.85     13.26 o 
   6   4   6        1.50       24.19     18.14 o 
   8   4   6      745.76      684.68     43.36 o 
  10   4   6     1042.06      861.56     48.78 o 
  12   4   6     1434.88     1334.62     64.47 o 
  14   4   6      193.58      133.98     31.70 o 
  16   4   6     3550.79     3160.27    118.35 o 
  18   4   6      187.75      180.36     42.17 o 
 -23   5   6     2128.49     2169.51    128.56 o 
 -21   5   6       21.98       30.12     23.92 o 
 -19   5   6     6764.70     6751.99    158.25 o 
 -17   5   6      717.55      545.15     35.54 o 
 -15   5   6     1080.24     1207.24     40.93 o 
 -13   5   6     3579.75     4261.46     76.60 o 
 -11   5   6      689.05      868.64     29.25 o 
  -9   5   6     6988.29     6945.72     75.90 o 
  -7   5   6    25256.06    25519.68    206.83 o 
  -5   5   6      593.32      647.93     11.98 o 
  -3   5   6      508.87      333.27     14.70 o 
  -1   5   6     6178.44     3924.68     60.10 o 
   1   5   6     4939.42     6746.94    105.90 o 
   3   5   6     2109.75     2176.95     48.56 o 
   5   5   6     1347.44     1397.34     56.11 o 
   7   5   6        5.59       12.76     14.71 o 
   9   5   6       26.14       63.23     19.99 o 
  11   5   6      716.24      701.09     49.04 o 
  13   5   6     2003.76     1945.08     88.86 o 
  15   5   6       14.35       82.88     31.11 o 
  17   5   6       37.18       71.55     35.21 o 
 -24   6   6      318.40      309.56     58.62 o 
 -22   6   6        3.80       53.99     38.05 o 
 -20   6   6       80.99       41.17     28.80 o 
 -18   6   6      379.14      432.94     61.96 o 
 -16   6   6        4.41       14.06     14.92 o 
 -14   6   6     5789.80     6206.35    124.91 o 
 -12   6   6      106.30      122.70     14.18 o 
 -10   6   6     3413.90     3314.39     52.47 o 
  -8   6   6     6426.59     6695.19     83.81 o 
  -6   6   6     8546.65    10147.33    113.73 o 
  -4   6   6     4064.16     4630.37     59.49 o 
  -2   6   6      162.45       96.98     13.76 o 
   0   6   6       23.86       18.80      7.96 o 
   2   6   6      215.60      223.11     14.97 o 
   4   6   6    19729.24    20639.33    252.57 o 
   6   6   6     3384.10     3373.91     88.37 o 
   8   6   6       21.42       49.15     17.17 o 
  10   6   6      880.28      940.89     44.86 o 
  12   6   6     3373.74     2932.30    105.43 o 
  14   6   6     2372.35     2542.43    157.61 o 
  16   6   6       28.81       37.54     30.85 o 
 -23   7   6     1537.16     1440.85    111.07 o 
 -21   7   6     1451.88     1518.64     72.54 o 
 -19   7   6     1109.47      884.28     55.79 o 
 -17   7   6      388.55      308.27     40.34 o 
 -15   7   6      364.51      385.71     36.51 o 
 -13   7   6     1327.43      964.83     40.93 o 
 -11   7   6     5839.42     6454.73    196.02 o 
  -9   7   6     6073.05     5742.49     93.99 o 
  -7   7   6     5638.16     5258.62     66.28 o 
  -5   7   6     2592.15     2716.35     37.25 o 
  -3   7   6      195.06      566.08     18.06 o 
  -1   7   6    49478.11    50012.70    490.78 o 
   1   7   6     2094.76     3182.74     52.94 o 
   3   7   6     1060.50     1080.03     32.93 o 
   5   7   6       72.06      162.23     19.49 o 
   7   7   6      534.85      412.75     27.40 o 
   9   7   6     4780.18     3850.17     89.42 o 
  11   7   6     1213.44     1590.89     75.63 o 
  13   7   6      580.04     1164.26     73.04 o 
  15   7   6      366.89      447.05     57.20 o 
  17   7   6       19.49       25.34     35.08 o 
 -22   8   6     1667.52     1459.35     78.35 o 
 -20   8   6        0.84       26.16     26.64 o 
 -18   8   6     8697.52     8729.03    203.43 o 
 -16   8   6     1513.62     1425.04     64.50 o 
 -14   8   6     1391.05     1096.82     72.25 o 
 -12   8   6       82.71      158.39     19.03 o 
 -10   8   6    13610.04    12873.39    394.68 o 
  -8   8   6    15816.89    15334.07    229.15 o 
  -6   8   6      151.30       45.11     12.84 o 
  -4   8   6      311.06      621.05     22.19 o 
  -2   8   6     1543.18     1960.55     35.25 o 
   0   8   6      282.08      484.49     20.94 o 
   2   8   6        8.39       28.32     10.37 o 
   4   8   6     2998.94     2704.85     77.82 o 
   6   8   6    11699.38    11300.47    202.07 o 
   8   8   6     3428.94     3369.62    172.01 o 
  10   8   6      555.69      428.50     46.89 o 
  12   8   6     7184.46     7708.27    193.59 o 
  14   8   6     7866.79     7974.79    417.81 o 
  16   8   6       44.00       41.68     38.57 o 
 -21   9   6      167.53      206.00     80.22 o 
 -19   9   6     1085.48     1079.31     63.58 o 
 -17   9   6      188.33      210.22     59.91 o 
 -15   9   6     1039.45     1111.12     56.52 o 
 -13   9   6      940.56      774.18     98.22 o 
 -11   9   6     1292.42     1465.80     51.94 o 
  -9   9   6      105.09       63.44     16.26 o 
  -7   9   6     4013.70     3904.41     77.94 o 
  -5   9   6    10937.72    11880.10    125.51 o 
  -3   9   6      506.24      495.44     20.71 o 
  -1   9   6     9025.62     8326.15    136.05 o 
   1   9   6      628.19      830.89     39.06 o 
   3   9   6      100.36       71.54     17.65 o 
   5   9   6     2781.81     2576.41     65.60 o 
   7   9   6      356.57      301.13     58.36 o 
   9   9   6      678.29      834.26     71.48 o 
  11   9   6      545.73      433.31     48.29 o 
  13   9   6      531.83      679.73     65.26 o 
  15   9   6      248.62      321.37     88.70 o 
 -22  10   6       16.28        0.00     21.61 o 
 -20  10   6      127.32      172.59     42.68 o 
 -18  10   6     2161.86     2017.84     90.26 o 
 -16  10   6      466.66      500.21     46.33 o 
 -14  10   6        5.51        0.51     22.49 o 
 -12  10   6     2036.59     1921.10     82.52 o 
 -10  10   6     1624.60     1288.63     48.78 o 
  -8  10   6    11611.82    11691.37    189.15 o 
  -6  10   6     4099.96     4013.59    151.70 o 
  -4  10   6       17.49        5.84     10.40 o 
  -2  10   6     2072.29     2260.93     43.85 o 
   0  10   6     1887.93     2006.40     54.64 o 
   2  10   6     1657.28     1725.49     49.70 o 
   4  10   6     3111.75     3077.81     68.41 o 
   6  10   6     7678.42     7274.89    139.30 o 
   8  10   6     1147.89     1081.93     83.82 o 
  10  10   6      175.94       94.00     29.31 o 
  12  10   6     1653.73     1548.79     83.71 o 
  14  10   6     1303.45     1811.60     97.74 o 
 -21  11   6      737.16      610.38     60.72 o 
 -19  11   6      364.21      508.12     54.51 o 
 -17  11   6        0.14        0.00     23.99 o 
 -15  11   6      364.00      384.17     47.95 o 
 -13  11   6      351.94      262.99     36.89 o 
 -11  11   6     3996.30     3743.77    115.26 o 
  -9  11   6     1570.68     1716.53     58.71 o 
  -7  11   6      499.18      427.41     32.65 o 
  -5  11   6     1046.68     1063.21     49.26 o 
  -3  11   6     1264.04     1134.92     37.76 o 
  -1  11   6       61.33       37.41     17.95 o 
   1  11   6      285.86      311.94     40.44 o 
   3  11   6    22197.74    22544.31    586.43 o 
   5  11   6     5507.64     5028.42    109.04 o 
   7  11   6     1065.39      824.53     44.93 o 
   9  11   6      340.89      264.96     41.43 o 
  11  11   6      528.34      659.90     55.85 o 
  13  11   6      114.45      248.67     48.62 o 
 -20  12   6      954.76      940.28     71.50 o 
 -18  12   6     1134.14     1190.82     75.63 o 
 -16  12   6     4084.74     4151.71    128.53 o 
 -14  12   6      415.72      643.35     55.87 o 
 -12  12   6      177.86      307.51     41.80 o 
 -10  12   6     2000.80     2112.43     89.31 o 
  -8  12   6    10719.00    11418.33    190.01 o 
  -6  12   6    13988.33    14643.72    215.46 o 
  -4  12   6      269.17      280.37     31.31 o 
  -2  12   6     1225.90     1439.61     45.44 o 
   0  12   6        2.96        8.43     19.02 o 
   2  12   6     5534.20     5667.59    123.06 o 
   4  12   6      327.93      300.75     31.00 o 
   6  12   6      333.80      451.48     37.40 o 
   8  12   6     6247.12     6047.89    130.53 o 
  10  12   6      263.30      429.00     49.34 o 
  12  12   6      720.18      755.12     53.05 o 
 -19  13   6      105.31      205.66     43.41 o 
 -17  13   6      176.29      228.46     45.38 o 
 -15  13   6      339.40      367.32     59.14 o 
 -13  13   6     2464.34     2495.74    102.72 o 
 -11  13   6     2821.17     3025.18    140.13 o 
  -9  13   6    17332.48    16368.72    325.50 o 
  -7  13   6       50.84       51.18     23.08 o 
  -5  13   6     9045.09     8752.39    197.73 o 
  -3  13   6     4469.39     4514.48    101.50 o 
  -1  13   6     8498.23     9507.25    162.40 o 
   1  13   6     1651.84     1513.84     58.05 o 
   3  13   6     3416.55     2988.85     80.06 o 
   5  13   6      249.60      231.20     31.25 o 
   7  13   6       56.62       74.28     33.64 o 
   9  13   6      744.18      753.46     63.79 o 
  11  13   6       67.92      112.64     34.47 o 
 -16  14   6     3397.42     3727.35    258.40 o 
 -14  14   6        6.48       16.64     29.73 o 
 -12  14   6      376.62      424.58     51.70 o 
 -10  14   6       19.19       54.70     32.47 o 
  -8  14   6     2869.98     2880.86     96.11 o 
  -6  14   6     3953.60     3580.49     89.92 o 
  -4  14   6      172.11      239.02     31.86 o 
  -2  14   6     6719.28     6946.03    207.89 o 
   0  14   6     2751.23     2645.22     96.13 o 
   2  14   6    10210.43     9762.01    170.23 o 
   4  14   6     4508.57     4889.82    112.71 o 
   6  14   6        0.86       20.72     19.45 o 
   8  14   6     3695.05     3930.29    105.16 o 
  10  14   6      643.27      656.65     61.57 o 
 -15  15   6      221.64      185.97     43.72 o 
 -13  15   6       52.96       50.92     36.01 o 
 -11  15   6      217.12      316.54     46.56 o 
  -9  15   6        2.03       26.52     30.82 o 
  -7  15   6      170.10      169.42     30.33 o 
  -5  15   6      426.48      466.02     41.54 o 
  -3  15   6      663.76      685.60     70.96 o 
  -1  15   6        0.12       39.08     30.54 o 
   1  15   6      641.48      722.30     60.35 o 
   3  15   6     2743.41     2602.53    106.19 o 
   5  15   6       16.20       10.82     19.58 o 
   7  15   6      173.13       94.40     52.91 o 
   9  15   6      324.18      460.86    114.41 o 
 -14  16   6       11.70       25.99     32.99 o 
 -12  16   6       69.35      124.40     52.96 o 
 -10  16   6      622.53      629.72     60.91 o 
  -8  16   6      136.66      204.75     40.87 o 
  -6  16   6      714.10      796.87     48.89 o 
  -4  16   6     1617.11     1792.33     93.59 o 
  -2  16   6       89.18      163.45     41.74 o 
   0  16   6       78.09      164.54     40.17 o 
   2  16   6      270.62      276.18     44.51 o 
   4  16   6     2158.01     2312.23    206.72 o 
   6  16   6      688.06      833.86     65.04 o 
 -11  17   6      543.27      472.75     56.18 o 
  -9  17   6       60.35       83.80     36.22 o 
  -7  17   6       92.28       59.90     31.46 o 
  -5  17   6      566.74      471.16     99.50 o 
  -3  17   6       66.37      111.97     39.75 o 
  -1  17   6       25.15       23.34     32.94 o 
   1  17   6      193.79      209.38     43.99 o 
   3  17   6      700.87      854.84     68.54 o 
   5  17   6      400.55      283.48     46.71 o 
  -8  18   6      163.76      203.12     71.99 o 
  -6  18   6     2648.30     3386.67    188.72 o 
  -4  18   6      684.38      823.26     69.57 o 
  -2  18   6       85.51      113.77     43.40 o 
   0  18   6     1482.31     1582.82     91.08 o 
 -25   1   7     3736.96     3952.19    123.99 o 
 -23   1   7       14.49        2.39     23.65 o 
 -21   1   7      250.08      237.80     30.25 o 
 -19   1   7     8243.05     8702.54    124.07 o 
 -17   1   7    11399.38    11590.06    140.44 o 
 -15   1   7      790.48      773.91     23.27 o 
 -13   1   7      437.24      394.38     17.18 o 
 -11   1   7    59076.96    61304.18    559.77 o 
  -9   1   7     6058.58     4491.52     52.78 o 
  -7   1   7     3900.58     4503.96     45.71 o 
  -5   1   7    49589.98    47984.23    400.26 o 
  -3   1   7     9719.55     9937.79    101.20 o 
  -1   1   7     9632.81     7032.39    147.25 o 
   1   1   7     6248.36     5757.09    107.80 o 
   3   1   7    27599.64    29252.70    461.92 o 
   5   1   7     6531.31     6036.51    142.71 o 
   7   1   7     6065.69     6753.65    144.24 o 
   9   1   7    12880.89    13108.15    415.49 o 
  11   1   7     7278.90     7477.14    344.53 o 
  13   1   7        5.11       22.11     24.00 o 
  15   1   7      239.95      179.63     35.75 o 
  17   1   7      233.52      134.23     37.68 o 
 -24   2   7       64.08      157.87     49.37 o 
 -22   2   7     1008.37     1084.67     48.94 o 
 -20   2   7      434.80      470.93     37.31 o 
 -18   2   7     2401.75     2436.87     56.45 o 
 -16   2   7       53.49      110.22     14.39 o 
 -14   2   7     4843.79     4225.72     56.13 o 
 -12   2   7       48.94      154.61     34.33 o 
 -10   2   7      153.49      184.10     13.90 o 
  -8   2   7     6354.44     7985.67     93.77 o 
  -6   2   7      634.25      714.51     23.53 o 
  -4   2   7     1471.92     2091.00     30.48 o 
  -2   2   7    25342.27    27471.60    347.38 o 
   0   2   7       18.04       11.81     11.56 o 
   2   2   7     1730.24     1734.61     98.47 o 
   4   2   7    17041.84    17221.12    457.66 o 
   6   2   7     1044.22     1028.38     50.81 o 
   8   2   7      224.39      252.23     29.39 o 
  10   2   7      372.36      466.56     61.45 o 
  12   2   7       60.65       63.12     26.34 o 
  14   2   7        6.50       19.55     24.13 o 
  16   2   7       87.62      105.93     65.05 o 
 -25   3   7      866.95      801.44     60.36 o 
 -23   3   7      626.00      450.87     47.45 o 
 -21   3   7      642.33      471.88     35.37 o 
 -19   3   7      149.65      257.41     35.81 o 
 -17   3   7     6485.25     7087.29    104.61 o 
 -15   3   7       10.22        1.90      8.72 o 
 -13   3   7     4680.93     4455.52     64.28 o 
 -11   3   7    24623.23    23815.64    256.25 o 
  -9   3   7     2110.15     1975.91     33.40 o 
  -7   3   7    15733.21    15006.93    143.22 o 
  -5   3   7    14130.93    15832.87    129.17 o 
  -3   3   7      116.42        3.30      7.37 o 
  -1   3   7     4566.21     3843.47     63.29 o 
   1   3   7    25532.59    27710.43    348.01 o 
   3   3   7    22100.89    21256.33    426.29 o 
   5   3   7      415.92      540.91     78.16 o 
   7   3   7     3091.10     3056.50     84.90 o 
   9   3   7     2133.64     2139.68    103.87 o 
  11   3   7     2174.70     2385.76     89.99 o 
  13   3   7     3217.41     3602.25    150.41 o 
  15   3   7      146.74      158.34     35.25 o 
  17   3   7      604.72      668.49     89.99 o 
 -24   4   7      444.46      575.74     52.86 o 
 -22   4   7      213.23      196.38     35.80 o 
 -20   4   7       30.58        7.00     17.31 o 
 -18   4   7       41.93       46.96     16.43 o 
 -16   4   7     1237.83     1221.10     36.08 o 
 -14   4   7     4892.05     4984.13     70.36 o 
 -12   4   7    16922.43    16440.95    156.62 o 
 -10   4   7    10108.22    11401.56    134.69 o 
  -8   4   7      228.57      341.26     10.26 o 
  -6   4   7     2947.59     3479.71     52.80 o 
  -4   4   7      111.51       23.04      5.61 o 
  -2   4   7    37183.39    33740.68    331.86 o 
   0   4   7     3044.37     3960.56     85.36 o 
   2   4   7     3903.51     2488.77     56.83 o 
   4   4   7    23857.50    22167.33    301.92 o 
   6   4   7     1789.07     1833.71    156.07 o 
   8   4   7        0.00       23.53     21.85 o 
  10   4   7       14.79       41.58     24.16 o 
  12   4   7      441.19      433.05     44.87 o 
  14   4   7      225.08      175.26     76.62 o 
  16   4   7      510.74      501.71     57.44 o 
 -25   5   7       93.89      129.35     32.54 o 
 -23   5   7        5.11       37.53     27.42 o 
 -21   5   7     4051.80     4001.88    354.56 o 
 -19   5   7      195.95      217.63     23.39 o 
 -17   5   7     2173.21     1956.04     58.32 o 
 -15   5   7      901.13      903.98     36.78 o 
 -13   5   7     6453.11     7458.02    160.10 o 
 -11   5   7    25718.04    27747.20    281.36 o 
  -9   5   7    12156.04    12454.61    112.99 o 
  -7   5   7     1496.74     1660.44     29.13 o 
  -5   5   7     2085.51     1820.58     31.91 o 
  -3   5   7     3047.59     4505.37     60.58 o 
  -1   5   7    24557.99    25314.32    250.49 o 
   1   5   7     5518.27     4597.43     74.68 o 
   3   5   7     2258.23     2025.24     43.83 o 
   5   5   7      942.78     1136.79     67.54 o 
   7   5   7        3.23       32.70     15.66 o 
   9   5   7     7766.28     7604.79    282.05 o 
  11   5   7      343.49      352.54     43.46 o 
  13   5   7     2415.94     2867.40    108.88 o 
  15   5   7       10.12       10.66     27.99 o 
  17   5   7     3278.42     2942.72    123.41 o 
 -24   6   7      237.19      369.64     50.91 o 
 -22   6   7     2789.67     2800.97    147.07 o 
 -20   6   7     1667.83     1809.57     78.08 o 
 -18   6   7       81.24      119.72     26.51 o 
 -16   6   7      949.76      945.96     38.59 o 
 -14   6   7      249.20      177.26     21.05 o 
 -12   6   7     1520.84     1753.08    101.67 o 
 -10   6   7     7524.61     7118.12     84.84 o 
  -8   6   7    10395.11     9145.26     90.47 o 
  -6   6   7     1516.40     1452.94     33.66 o 
  -4   6   7    15825.00    15205.45    170.51 o 
  -2   6   7      267.59      128.99     12.39 o 
   0   6   7      317.60      268.98     13.53 o 
   2   6   7    13411.75    13790.32    183.47 o 
   4   6   7    32324.25    31889.89    581.28 o 
   6   6   7     3169.98     2912.70    148.14 o 
   8   6   7        1.19       25.03     16.03 o 
  10   6   7     7841.89     7644.56    174.31 o 
  12   6   7      367.16      312.24     46.31 o 
  14   6   7      503.62      526.37     57.95 o 
  16   6   7     1919.75     1866.24     96.90 o 
 -23   7   7      589.26      697.29     82.28 o 
 -21   7   7     3593.51     3280.85    111.37 o 
 -19   7   7      412.71      431.80     41.77 o 
 -17   7   7      351.93      559.60     47.81 o 
 -15   7   7      580.44      537.74     31.87 o 
 -13   7   7     3107.63     2877.70     72.30 o 
 -11   7   7     1818.74     1943.81     41.45 o 
  -9   7   7    18339.02    19094.77    228.91 o 
  -7   7   7    16911.57    17699.84    190.51 o 
  -5   7   7    22652.65    23133.07    226.66 o 
  -3   7   7     9641.66    10645.30    119.57 o 
  -1   7   7     3245.27     3279.13     47.47 o 
   1   7   7       77.30      132.02     18.03 o 
   3   7   7    17289.19    15774.90    222.27 o 
   5   7   7      525.59      494.08     26.82 o 
   7   7   7      702.15      715.83     49.43 o 
   9   7   7      660.41      620.60     77.43 o 
  11   7   7     3710.22     3493.60    118.32 o 
  13   7   7    17137.71    17270.84    348.88 o 
  15   7   7      656.24      544.79     62.39 o 
 -22   8   7     1656.94     1409.49    107.99 o 
 -20   8   7     4886.13     4501.71    134.81 o 
 -18   8   7       28.07       28.51     24.65 o 
 -16   8   7     2071.21     2168.24     77.19 o 
 -14   8   7     5142.72     5180.24     98.66 o 
 -12   8   7      339.20      383.27     35.43 o 
 -10   8   7      533.39      498.67     35.91 o 
  -8   8   7      201.44      308.09     19.78 o 
  -6   8   7      251.94      408.25     21.37 o 
  -4   8   7      314.18      226.13     18.83 o 
  -2   8   7    16651.82    17405.14    185.14 o 
   0   8   7       63.33        6.53      8.44 o 
   2   8   7     1153.67      775.49     49.73 o 
   4   8   7     4892.02     4801.65     84.31 o 
   6   8   7     7203.82     7530.21    116.24 o 
   8   8   7       83.04       83.51     21.59 o 
  10   8   7      485.01      420.34     49.26 o 
  12   8   7     1702.43     1842.77     90.68 o 
  14   8   7     2541.25     2947.44    154.52 o 
 -23   9   7       77.56      136.27     46.28 o 
 -21   9   7     4616.71     4692.89    140.65 o 
 -19   9   7     1957.58     2073.62     85.22 o 
 -17   9   7      869.08      885.15     93.59 o 
 -15   9   7      161.25      173.81     34.35 o 
 -13   9   7      103.15       15.94     24.57 o 
 -11   9   7      604.63      740.23     69.42 o 
  -9   9   7     3365.51     3179.01     71.12 o 
  -7   9   7     1076.98      928.37     36.82 o 
  -5   9   7     1325.66     1217.06     31.67 o 
  -3   9   7    10074.34     9573.67    131.22 o 
  -1   9   7     2551.64     3082.28     56.82 o 
   1   9   7     6457.08     5873.90    121.58 o 
   3   9   7     1051.62      994.75     33.24 o 
   5   9   7     5060.61     4771.54     86.09 o 
   7   9   7     1034.61      975.63     45.48 o 
   9   9   7      808.46      583.41     61.52 o 
  11   9   7      612.99      607.69     57.78 o 
  13   9   7      648.15      516.16     58.93 o 
  15   9   7      516.83      460.52     61.61 o 
 -22  10   7      117.59      113.51     35.38 o 
 -20  10   7     2572.41     2389.78     99.79 o 
 -18  10   7     1471.21     1403.11    157.61 o 
 -16  10   7     2889.38     2839.63     98.33 o 
 -14  10   7       27.94       74.91     52.71 o 
 -12  10   7      178.68      158.74     33.40 o 
 -10  10   7       20.61       32.91     23.96 o 
  -8  10   7      731.59      854.69     95.98 o 
  -6  10   7     1728.96     1815.32     63.53 o 
  -4  10   7     3230.61     3151.99     50.98 o 
  -2  10   7     6481.31     6691.94    114.45 o 
   0  10   7      673.41      454.19     33.36 o 
   2  10   7        0.29       30.79     14.64 o 
   4  10   7      412.73      421.16     30.43 o 
   6  10   7     3765.94     3634.54     98.18 o 
   8  10   7        0.33       47.32     20.58 o 
  10  10   7     2095.15     2377.75     81.28 o 
  12  10   7     1477.12     1395.92     83.04 o 
  14  10   7     1868.14     1722.72     96.42 o 
 -21  11   7     1609.00     1610.27    177.15 o 
 -19  11   7      992.29      913.21     64.90 o 
 -17  11   7      413.17      287.10     39.75 o 
 -15  11   7      883.65      808.71     64.02 o 
 -13  11   7       18.05       15.34     26.32 o 
 -11  11   7     6331.40     6008.79    158.02 o 
  -9  11   7    14889.88    15928.32    237.35 o 
  -7  11   7    15567.34    17003.29    220.20 o 
  -5  11   7     2242.91     2006.68     65.17 o 
  -3  11   7     1731.94     1392.83     44.53 o 
  -1  11   7     5636.48     5873.94     91.97 o 
   1  11   7      719.72     1006.62     41.52 o 
   3  11   7     1996.26     2134.10     58.14 o 
   5  11   7      717.44      644.98     40.56 o 
   7  11   7      266.34      192.21     30.13 o 
   9  11   7      380.62      478.90     42.40 o 
  11  11   7      497.70      302.35     37.47 o 
  13  11   7      123.11       48.87     51.68 o 
 -20  12   7     2341.92     2085.94     98.10 o 
 -18  12   7      809.65      867.02     67.72 o 
 -16  12   7        3.88        2.88     26.34 o 
 -14  12   7     2626.94     2698.93    116.99 o 
 -12  12   7       68.27       19.41     26.42 o 
 -10  12   7     7736.97     7135.28    173.25 o 
  -8  12   7      284.17      321.12     32.85 o 
  -6  12   7    14234.92    13985.86    201.51 o 
  -4  12   7     4746.69     4491.62     98.49 o 
  -2  12   7      834.48      764.33     34.15 o 
   0  12   7     5254.25     4979.73    183.78 o 
   2  12   7      526.08      550.46     41.02 o 
   4  12   7     1425.51     1292.89     53.69 o 
   6  12   7     1611.12     1581.89     63.41 o 
   8  12   7     2450.78     2380.85     81.82 o 
  10  12   7     1502.60     1097.68     58.50 o 
  12  12   7      265.86      278.67     49.39 o 
 -19  13   7     2486.86     2844.54    219.32 o 
 -17  13   7        0.01       49.58     32.57 o 
 -15  13   7       69.58      104.33     37.02 o 
 -13  13   7      569.50      471.49     65.82 o 
 -11  13   7      102.97      124.52     35.65 o 
  -9  13   7     1239.37      995.30     85.88 o 
  -7  13   7      656.51      925.06     46.77 o 
  -5  13   7    16014.69    17110.04    305.79 o 
  -3  13   7     7044.16     6922.84    133.44 o 
  -1  13   7     4253.40     4349.19     95.60 o 
   1  13   7     2407.16     2121.62     68.86 o 
   3  13   7     2434.32     2387.95     75.15 o 
   5  13   7      157.85      207.40     29.54 o 
   7  13   7        6.47       12.47     19.58 o 
   9  13   7      334.88      192.37     32.64 o 
  11  13   7        3.19       22.86     23.94 o 
 -18  14   7      784.30     1068.90    104.90 o 
 -16  14   7       77.08       77.71     36.31 o 
 -14  14   7      370.51      384.83     49.88 o 
 -12  14   7        0.75        4.67     25.70 o 
 -10  14   7        2.28        1.03     27.85 o 
  -8  14   7       46.28       22.00     27.30 o 
  -6  14   7      755.68      826.20     47.84 o 
  -4  14   7    10017.43    10303.95    218.90 o 
  -2  14   7      354.55      383.56     34.83 o 
   0  14   7     3481.23     3256.62    108.30 o 
   2  14   7       60.24       79.68     23.33 o 
   4  14   7      130.91      164.24     28.07 o 
   6  14   7     2136.37     1615.70     67.34 o 
   8  14   7      410.12      530.71     47.39 o 
  10  14   7      891.43     1015.71     60.83 o 
 -15  15   7        3.49       32.53     35.92 o 
 -13  15   7     1754.95     1680.50     86.47 o 
 -11  15   7      126.20      210.04     57.34 o 
  -9  15   7     5777.44     5722.32    160.88 o 
  -7  15   7       47.99       14.22     26.14 o 
  -5  15   7        2.00       17.37     22.19 o 
  -3  15   7      205.96      215.38     42.52 o 
  -1  15   7     1796.63     1579.31    106.44 o 
   1  15   7     1660.79     1590.76     82.02 o 
   3  15   7      453.25      359.64     35.95 o 
   5  15   7      384.15      472.06     42.68 o 
   7  15   7       56.81      174.58     38.00 o 
 -14  16   7      101.10      163.99     42.81 o 
 -12  16   7      779.06      752.56    108.24 o 
 -10  16   7      588.37      582.23     62.22 o 
  -8  16   7      187.02      275.70     48.34 o 
  -6  16   7      223.91      217.41     42.37 o 
  -4  16   7     2529.77     2763.82    109.39 o 
  -2  16   7     2821.35     2923.09    156.84 o 
   0  16   7      115.41      130.32     38.10 o 
   2  16   7     1313.47     1367.16     95.39 o 
   4  16   7       33.28       13.98     26.54 o 
   6  16   7     2082.51     2409.05     85.98 o 
 -11  17   7      156.17      317.26     50.16 o 
  -9  17   7     1448.44     1471.27     97.70 o 
  -7  17   7      264.87      366.92     50.66 o 
  -5  17   7      149.70      154.27     63.25 o 
  -3  17   7      884.43      910.67     70.47 o 
  -1  17   7      207.68      248.11     46.36 o 
   1  17   7     2915.93     2758.39    110.84 o 
   3  17   7      349.80      409.43     52.69 o 
  -6  18   7       39.75        0.00     50.91 o 
  -4  18   7     1152.03     1148.77    119.81 o 
  -2  18   7     2589.82     2937.29    119.24 o 
 -26   0   8      531.89      383.10     64.79 o 
 -24   0   8      300.77      152.72     50.91 o 
 -22   0   8    13085.98    13560.06    367.67 o 
 -20   0   8     1453.62     1540.05     66.35 o 
 -18   0   8     7730.93     8821.94    179.02 o 
 -16   0   8    12958.52    13381.19    250.89 o 
 -14   0   8     4839.83     3671.21     67.96 o 
 -12   0   8       48.95       30.09     15.17 o 
 -10   0   8     7758.69     7477.85    135.87 o 
  -8   0   8    29454.23    27246.80    350.32 o 
  -6   0   8     1852.19     2174.61     40.84 o 
  -4   0   8      110.03      408.67     18.18 o 
  -2   0   8      310.84       49.88     21.08 o 
   0   0   8        3.19      156.32     24.17 o 
   2   0   8    56913.15    56887.97   1204.31 o 
   4   0   8     1792.59     1968.96     92.05 o 
   6   0   8     3596.28     3297.71    143.47 o 
   8   0   8    26035.30    26817.76    658.21 o 
  10   0   8     4162.47     3988.83    166.61 o 
  12   0   8       87.40       94.10     43.19 o 
  14   0   8     2564.06     2400.39    134.73 o 
  16   0   8       48.09       63.76     45.25 o 
 -25   1   8      198.37      303.59     43.83 o 
 -23   1   8      611.50      553.94     48.88 o 
 -21   1   8        0.30        5.54     17.15 o 
 -19   1   8     1896.62     1918.09     49.43 o 
 -17   1   8     1071.68     1111.45     36.17 o 
 -15   1   8     5159.42     4459.22     64.63 o 
 -13   1   8     3376.64     2796.66    116.52 o 
 -11   1   8      968.95     1194.36     26.21 o 
  -9   1   8     2821.58     2998.85     44.28 o 
  -7   1   8    28104.20    27752.21    260.37 o 
  -5   1   8      624.90      581.08     19.39 o 
  -3   1   8      115.44      256.69     25.16 o 
  -1   1   8    65103.56    68057.41   1423.37 o 
   1   1   8     5771.13     5467.64    113.62 o 
   3   1   8    15990.97    15960.74    372.81 o 
   5   1   8      986.68     1085.64     51.40 o 
   7   1   8     1754.27     1892.99     95.39 o 
   9   1   8     3912.45     3390.62    102.51 o 
  11   1   8     2006.52     1721.58     74.84 o 
  13   1   8     2099.91     1820.24    154.27 o 
  15   1   8      113.62       78.73     31.61 o 
  17   1   8      675.41      705.10     63.75 o 
 -26   2   8     2351.83     3033.92    152.72 o 
 -24   2   8       44.40        2.13     24.13 o 
 -22   2   8     3739.04     3682.97    106.20 o 
 -20   2   8     1390.45     1367.34     67.99 o 
 -18   2   8    15006.70    14643.68    216.90 o 
 -16   2   8     2776.83     2386.70     48.45 o 
 -14   2   8     1647.42     1721.62     35.07 o 
 -12   2   8    39208.60    44683.35    398.38 o 
 -10   2   8     2902.67     3198.68     42.96 o 
  -8   2   8     7027.53     8211.52     90.20 o 
  -6   2   8       58.27      283.60     20.35 o 
  -4   2   8    34676.52    34866.64    400.90 o 
  -2   2   8       14.31        4.51      7.52 o 
   0   2   8    21577.05    27441.20    371.44 o 
   2   2   8    27893.20    29843.44    670.03 o 
   4   2   8     4111.18     4807.85    119.63 o 
   6   2   8     1679.27     1479.52     65.06 o 
   8   2   8     9812.66     9705.08    206.76 o 
  10   2   8     3156.82     3225.18    103.62 o 
  12   2   8       46.75       10.28     23.27 o 
  14   2   8      565.20      637.99     53.99 o 
  16   2   8      641.94      851.97     63.17 o 
 -25   3   8      884.33      837.88     62.74 o 
 -23   3   8      189.83      185.16     28.26 o 
 -21   3   8      881.36      898.44     45.11 o 
 -19   3   8     1009.10      939.03     43.63 o 
 -17   3   8        2.96        5.62     12.82 o 
 -15   3   8      336.93      580.22     23.09 o 
 -13   3   8    12979.22    14600.07    147.16 o 
 -11   3   8     4931.52     5180.15     77.51 o 
  -9   3   8     5980.02     6883.41     84.73 o 
  -7   3   8      416.57     1589.55     21.34 o 
  -5   3   8     1807.01     1792.11     34.27 o 
  -3   3   8      655.88      923.65     27.65 o 
  -1   3   8    19990.12    23710.99    251.94 o 
   1   3   8    18753.29    19479.45    249.11 o 
   3   3   8     3057.63     3365.05     85.24 o 
   5   3   8      485.92      659.35     87.16 o 
   7   3   8     1779.06     1630.09     94.62 o 
   9   3   8      759.74      759.69     48.83 o 
  11   3   8     1064.01     1304.11     80.99 o 
  13   3   8      265.13      185.29     36.00 o 
  15   3   8      548.90      443.29     50.21 o 
 -24   4   8      559.91      553.23     82.79 o 
 -22   4   8     3965.12     4277.82    175.86 o 
 -20   4   8      664.42      701.35     37.51 o 
 -18   4   8      934.82      887.06     34.38 o 
 -16   4   8        7.31        4.85     13.95 o 
 -14   4   8     3361.07     3955.59     62.01 o 
 -12   4   8    21471.65    23141.96    226.20 o 
 -10   4   8      510.32      418.71     25.90 o 
  -8   4   8    14481.88    15674.94    144.99 o 
  -6   4   8     4717.65     4760.52     61.00 o 
  -4   4   8     2084.92     2650.91     36.87 o 
  -2   4   8     4938.45     5625.32     87.80 o 
   0   4   8     5357.74     5332.93     96.88 o 
   2   4   8     7323.84     6709.61    116.35 o 
   4   4   8     1199.21     1181.72     55.46 o 
   6   4   8      236.15      192.77     30.52 o 
   8   4   8     3392.81     3115.78    102.59 o 
  10   4   8       13.12        3.19     20.69 o 
  12   4   8     2567.68     2488.85     92.67 o 
  14   4   8      711.57      559.74     51.75 o 
  16   4   8      832.44      965.13     73.38 o 
 -25   5   8      176.24      191.85     40.88 o 
 -23   5   8       53.86       24.60     26.88 o 
 -21   5   8       17.25      131.23     29.63 o 
 -19   5   8      503.77      412.22     30.36 o 
 -17   5   8      165.48      112.45     21.10 o 
 -15   5   8     2904.33     2470.91     57.51 o 
 -13   5   8     7530.70     6734.92    152.60 o 
 -11   5   8     6004.34     5887.83    104.38 o 
  -9   5   8      397.51      456.50     13.73 o 
  -7   5   8     1543.01     1232.03     31.18 o 
  -5   5   8     6045.61     5853.41     83.73 o 
  -3   5   8     1537.70     1662.50     33.96 o 
  -1   5   8    31790.41    35509.08    329.20 o 
   1   5   8     4423.23     3967.89     61.11 o 
   3   5   8      560.26      203.16     20.71 o 
   5   5   8     5938.87     6129.17    116.79 o 
   7   5   8     1552.98     1279.87     62.55 o 
   9   5   8     1444.78     1386.16     63.80 o 
  11   5   8     3525.99     3366.24    132.63 o 
  13   5   8      260.69      258.92     66.85 o 
  15   5   8      343.28      281.75     47.23 o 
 -24   6   8      248.40      169.54     37.40 o 
 -22   6   8     2085.02     2170.67     89.08 o 
 -20   6   8      769.87      548.68     51.63 o 
 -18   6   8     1164.70     1085.59     37.97 o 
 -16   6   8     3492.36     3667.60     71.51 o 
 -14   6   8      375.23      637.70     31.25 o 
 -12   6   8     3304.83     3520.30     76.24 o 
 -10   6   8     5423.65     6588.92     73.58 o 
  -8   6   8    11307.40    11810.42    123.64 o 
  -6   6   8     4444.40     4626.78     61.31 o 
  -4   6   8     4813.15     5077.29     65.56 o 
  -2   6   8     5732.62     6012.62     78.09 o 
   0   6   8       25.76       10.65      8.55 o 
   2   6   8     1427.63     1554.38     44.39 o 
   4   6   8      116.75      142.65     19.63 o 
   6   6   8      307.91      416.13     27.71 o 
   8   6   8     2953.63     2985.07     78.05 o 
  10   6   8     2894.86     2897.15     95.76 o 
  12   6   8     6348.54     5629.13    175.61 o 
  14   6   8      796.75      876.86     70.32 o 
 -23   7   8       52.24      144.97     35.07 o 
 -21   7   8     1708.66     1889.72     82.17 o 
 -19   7   8     1516.62     1362.98     53.45 o 
 -17   7   8        0.42       15.12     17.42 o 
 -15   7   8     1289.44     1234.95     74.71 o 
 -13   7   8     4433.45     4135.26     72.68 o 
 -11   7   8      962.07      974.74     39.70 o 
  -9   7   8    13583.25    15510.12    158.39 o 
  -7   7   8     7807.43     7740.75     99.39 o 
  -5   7   8     6788.29     7251.05     98.44 o 
  -3   7   8      939.03      930.20     27.10 o 
  -1   7   8     6491.42     6019.57     77.33 o 
   1   7   8    17170.99    16966.45    333.43 o 
   3   7   8      276.85      144.31     19.62 o 
   5   7   8     4562.55     3861.42     77.13 o 
   7   7   8        3.12        4.97     14.18 o 
   9   7   8     1035.21      789.36     65.70 o 
  11   7   8      591.61      879.66     64.31 o 
  13   7   8      615.63      618.08     61.99 o 
  15   7   8     3817.47     4198.82    154.52 o 
 -24   8   8      830.09      900.33    122.90 o 
 -22   8   8     2578.21     2140.86    119.56 o 
 -20   8   8      455.77      571.71     48.03 o 
 -18   8   8       30.60       44.11     27.07 o 
 -16   8   8      321.11      367.33     97.96 o 
 -14   8   8      605.64      589.75     38.30 o 
 -12   8   8     4057.97     3670.18     88.72 o 
 -10   8   8      810.52      513.43     31.33 o 
  -8   8   8     1825.12     2431.14     47.94 o 
  -6   8   8     1518.96     1425.86     29.57 o 
  -4   8   8     2978.04     2912.75     54.08 o 
  -2   8   8    10740.41    10106.79    119.70 o 
   0   8   8       69.47       47.79     15.66 o 
   2   8   8      728.42      863.79     36.43 o 
   4   8   8       72.16       33.86     15.48 o 
   6   8   8     2919.24     3109.42     70.00 o 
   8   8   8     4181.39     3741.78    107.34 o 
  10   8   8      582.96      531.61     54.89 o 
  12   8   8     6187.81     6595.43    256.85 o 
  14   8   8      670.70      667.35     68.35 o 
 -23   9   8       48.20       66.98     64.02 o 
 -21   9   8      251.26      372.06     46.79 o 
 -19   9   8     2367.63     2194.44     86.85 o 
 -17   9   8     1468.76     1141.93     65.06 o 
 -15   9   8      880.51      760.11     93.33 o 
 -13   9   8     2872.47     2892.19     77.46 o 
 -11   9   8     2641.65     2510.73     90.59 o 
  -9   9   8    10266.74    10034.54    131.93 o 
  -7   9   8     4273.41     4107.23     73.76 o 
  -5   9   8     4937.90     5098.01     75.51 o 
  -3   9   8     4238.37     4690.20     68.86 o 
  -1   9   8      437.12      424.20     23.36 o 
   1   9   8    12289.78    12041.85    156.95 o 
   3   9   8       48.44       22.05     14.71 o 
   5   9   8     6334.99     6221.40    105.89 o 
   7   9   8        6.68        0.00     14.86 o 
   9   9   8      381.13      355.99     45.99 o 
  11   9   8     2081.24     2227.43     98.89 o 
  13   9   8     2212.55     1994.41    229.09 o 
 -22  10   8     1502.08     1498.67     81.89 o 
 -20  10   8      729.89      716.77     59.75 o 
 -18  10   8      686.70      639.84     57.27 o 
 -16  10   8       18.03       59.13     35.22 o 
 -14  10   8      646.81      654.40     51.06 o 
 -12  10   8      364.98      524.02     39.99 o 
 -10  10   8    13230.04    12778.67    194.28 o 
  -8  10   8     3505.34     3382.86    112.15 o 
  -6  10   8     2149.18     2088.57     45.59 o 
  -4  10   8     6391.06     5906.26    227.40 o 
  -2  10   8    11144.49    11113.65    314.55 o 
   0  10   8       17.44       11.20     15.00 o 
   2  10   8     4066.89     3910.22     71.93 o 
   4  10   8     2198.33     1925.64     54.75 o 
   6  10   8      643.81      548.95     38.79 o 
   8  10   8     1776.59     1863.40     72.32 o 
  10  10   8     5354.87     5666.09    166.13 o 
  12  10   8     2700.90     2674.82    112.87 o 
 -21  11   8     1345.63     1467.11     82.02 o 
 -19  11   8      912.08      956.07     65.45 o 
 -17  11   8       63.25       13.65     27.23 o 
 -15  11   8     3931.53     4022.04    224.72 o 
 -13  11   8        1.92        0.70     24.07 o 
 -11  11   8       12.29       22.45     18.70 o 
  -9  11   8     3371.79     3886.99     88.01 o 
  -7  11   8     3173.89     3431.67     68.74 o 
  -5  11   8     6478.45     6705.87    125.43 o 
  -3  11   8      781.97      677.18     50.32 o 
  -1  11   8     1550.31     1278.60     41.84 o 
   1  11   8    13419.52    13526.71    349.96 o 
   3  11   8      536.01      394.30     27.86 o 
   5  11   8     4756.70     4489.30    107.84 o 
   7  11   8      510.18      527.89     40.66 o 
   9  11   8     1001.48      989.65     53.54 o 
  11  11   8      348.96      382.14     52.71 o 
 -20  12   8        8.52       44.60     38.05 o 
 -18  12   8     2485.10     2372.74    103.81 o 
 -16  12   8       66.14       37.65     32.57 o 
 -14  12   8      182.59      170.02     36.45 o 
 -12  12   8     4110.16     3677.02    121.94 o 
 -10  12   8    18872.56    18032.55    262.91 o 
  -8  12   8       33.24        0.51     17.08 o 
  -6  12   8        5.42        9.71     19.39 o 
  -4  12   8     3993.74     4407.51     99.61 o 
  -2  12   8     8889.71     8229.13    127.31 o 
   0  12   8     1164.37     1109.19     46.69 o 
   2  12   8     1993.24     1810.32     58.52 o 
   4  12   8       24.26       32.79     20.11 o 
   6  12   8      614.66      720.12     47.19 o 
   8  12   8      769.36      683.83     47.78 o 
  10  12   8     2898.78     3665.46    106.30 o 
 -19  13   8     3465.20     3267.90    219.06 o 
 -17  13   8      735.89      688.00     62.85 o 
 -15  13   8       96.13      145.01     39.75 o 
 -13  13   8     1571.19     1443.14    119.30 o 
 -11  13   8      812.27      901.40     49.28 o 
  -9  13   8     2381.74     2272.90     80.73 o 
  -7  13   8      438.48      388.44     44.32 o 
  -5  13   8     6181.60     6558.71    128.64 o 
  -3  13   8     3704.75     4500.32    101.41 o 
  -1  13   8      685.40      605.75     38.40 o 
   1  13   8      857.65      696.59     67.10 o 
   3  13   8     4618.05     4181.72    109.80 o 
   5  13   8     2837.46     2337.24     86.88 o 
   7  13   8        2.26        7.09     18.21 o 
   9  13   8     2764.05     3240.39    108.53 o 
 -18  14   8        0.59       22.86     34.18 o 
 -16  14   8      988.40      887.74     68.82 o 
 -14  14   8     4137.73     3696.36    131.51 o 
 -12  14   8      384.16      471.46     54.43 o 
 -10  14   8     3548.90     3717.74     93.03 o 
  -8  14   8      239.86      271.80     43.61 o 
  -6  14   8        6.23       36.08     31.90 o 
  -4  14   8     5404.23     5638.88    120.67 o 
  -2  14   8     3024.39     3348.72     89.27 o 
   0  14   8        7.14       22.31     24.67 o 
   2  14   8      418.96      591.16     41.30 o 
   4  14   8      330.37      431.65     39.05 o 
   6  14   8      835.59     1236.82     71.05 o 
   8  14   8      232.70      188.69     32.84 o 
 -15  15   8     3254.69     3511.32    154.52 o 
 -13  15   8       76.58      252.19     45.24 o 
 -11  15   8     2841.43     2864.64    114.82 o 
  -9  15   8      502.44      663.53     61.13 o 
  -7  15   8     1419.35     1406.84     76.87 o 
  -5  15   8     2687.16     2567.36     78.50 o 
  -3  15   8     3271.05     3132.88    132.41 o 
  -1  15   8      287.10      326.55     54.25 o 
   1  15   8       22.86       39.03     32.91 o 
   3  15   8       33.90       97.03     25.34 o 
   5  15   8      204.77      249.05     33.72 o 
   7  15   8      976.81      856.49     55.96 o 
 -14  16   8     2348.55     2713.24    226.52 o 
 -12  16   8      187.79      239.27     58.88 o 
 -10  16   8      572.74      519.38     58.36 o 
  -8  16   8      190.68      185.02     40.76 o 
  -6  16   8      301.98      295.74     45.39 o 
  -4  16   8     1406.68     1886.05     89.63 o 
  -2  16   8        0.23       16.66     29.81 o 
   0  16   8     3185.25     3285.11    117.70 o 
   2  16   8      457.14      367.52     48.32 o 
   4  16   8      281.76      189.25     38.46 o 
 -11  17   8     1788.54     2000.76    100.95 o 
  -9  17   8      369.32      421.45     83.82 o 
  -7  17   8      337.99      410.71     50.90 o 
  -5  17   8     3267.37     3340.39    182.55 o 
  -3  17   8      337.70      236.70     45.91 o 
  -1  17   8       64.77       34.18     35.74 o 
   1  17   8      536.00      460.68     55.98 o 
 -25   1   9      963.59     1213.56     69.60 o 
 -23   1   9     1170.14     1407.13     70.24 o 
 -21   1   9      108.68       75.51     23.34 o 
 -19   1   9       53.61       82.54     18.63 o 
 -17   1   9     5577.28     5843.99     88.75 o 
 -15   1   9     4767.19     5465.32     90.91 o 
 -13   1   9     1900.78     2208.21     35.82 o 
 -11   1   9     3759.71     3517.78     41.24 o 
  -9   1   9      306.05      373.78     14.75 o 
  -7   1   9     2546.56     2516.78     48.88 o 
  -5   1   9    14981.17    13052.46    161.44 o 
  -3   1   9    12906.81    12628.04    144.10 o 
  -1   1   9     1505.97     2015.38    114.67 o 
   1   1   9    10668.26     9389.13    340.42 o 
   3   1   9     2052.04     1671.92     98.47 o 
   5   1   9     2428.42     2394.77     83.81 o 
   7   1   9     5852.58     5838.83    140.04 o 
   9   1   9     4189.40     3688.07    110.54 o 
  11   1   9        2.41        4.15     23.81 o 
  13   1   9        7.63        4.75     24.60 o 
  15   1   9     2866.90     3418.73    206.46 o 
 -26   2   9      296.61      244.77     60.16 o 
 -24   2   9      352.93      382.02     45.29 o 
 -22   2   9     2135.03     2100.76     66.57 o 
 -20   2   9      664.73      564.57     36.03 o 
 -18   2   9     1778.65     1730.13     54.78 o 
 -16   2   9      168.83      148.36     16.94 o 
 -14   2   9     3143.62     3494.62     55.90 o 
 -12   2   9     4900.36     4866.67     72.45 o 
 -10   2   9      836.52      736.99     20.25 o 
  -8   2   9    32521.89    34568.20    338.04 o 
  -6   2   9      110.47       48.87      8.17 o 
  -4   2   9     2891.78     2913.34     54.90 o 
  -2   2   9     9527.99    11410.07    143.09 o 
   0   2   9       40.00       10.53     14.12 o 
   2   2   9      218.43      305.90     27.99 o 
   4   2   9    10347.75    10834.36    572.59 o 
   6   2   9     1301.29     1530.34     80.73 o 
   8   2   9       29.90       36.17     23.97 o 
  10   2   9      513.65      634.33     68.91 o 
  12   2   9     1585.22     1696.77     78.90 o 
  14   2   9     1325.49     1139.10     69.25 o 
  16   2   9      483.76      709.71    147.84 o 
 -25   3   9     1371.36     1560.44     76.70 o 
 -23   3   9       76.56      140.58     26.06 o 
 -21   3   9     1992.29     1520.57     58.45 o 
 -19   3   9       27.49       40.76     17.33 o 
 -17   3   9      835.04      848.36     77.96 o 
 -15   3   9    12044.75    12429.65    146.88 o 
 -13   3   9      190.39      312.75     18.51 o 
 -11   3   9      350.88      151.45     12.06 o 
  -9   3   9      340.94      307.39     22.69 o 
  -7   3   9    11500.60    10640.96     97.43 o 
  -5   3   9    25177.32    26232.02    319.76 o 
  -3   3   9     1930.07     1799.50     36.28 o 
   1   3   9     1642.21     1357.31     42.04 o 
   3   3   9    24921.26    24260.53    568.73 o 
   5   3   9     4682.81     3950.08    204.15 o 
   7   3   9      107.70       63.78     25.98 o 
   9   3   9        7.33        0.00     20.12 o 
  11   3   9      199.26      133.72     32.72 o 
  13   3   9      211.66      267.14     43.08 o 
  15   3   9     1596.45     2192.58    150.92 o 
 -24   4   9      142.05       43.39     32.91 o 
 -22   4   9      315.23      479.81     39.74 o 
 -20   4   9      272.79      174.40     26.08 o 
 -18   4   9      386.47      352.15     32.69 o 
 -16   4   9     2874.51     2931.10     56.73 o 
 -14   4   9     5644.53     5624.17    107.26 o 
 -12   4   9      831.65      567.01     27.14 o 
 -10   4   9      497.38      826.84     30.03 o 
  -8   4   9    35946.11    36043.41    322.28 o 
  -6   4   9    10454.37    12206.34    128.35 o 
  -4   4   9    16059.70    15845.83    176.70 o 
  -2   4   9     4564.86     4155.73     68.71 o 
   0   4   9     1301.23     1040.72     44.33 o 
   2   4   9     3547.16     3814.71     87.88 o 
   4   4   9     8796.20     9309.38    318.30 o 
   6   4   9     3902.43     4062.89    114.81 o 
   8   4   9      476.66      354.01     71.22 o 
  10   4   9      344.62      269.34     37.79 o 
  12   4   9        2.96       32.71     25.08 o 
  14   4   9     1046.59     1359.09    114.16 o 
 -25   5   9      163.17      169.77     36.09 o 
 -23   5   9       32.82       39.10     26.31 o 
 -21   5   9      703.00      719.83     40.25 o 
 -19   5   9       29.04       18.19     16.33 o 
 -17   5   9       63.69       57.39     16.64 o 
 -15   5   9     7552.78     8145.14    122.58 o 
 -13   5   9       24.75       57.93     16.01 o 
 -11   5   9      139.24       96.03     13.46 o 
  -9   5   9      297.81      519.16     17.80 o 
  -7   5   9     9140.41    11521.26    124.14 o 
  -5   5   9     6450.35     6179.49     80.87 o 
  -3   5   9      457.19      302.17     14.95 o 
  -1   5   9     1896.00     1960.48     38.41 o 
   1   5   9     2616.57     2837.53     57.03 o 
   3   5   9     8369.35     7828.53    132.89 o 
   5   5   9     3816.58     3989.90    236.80 o 
   7   5   9      604.38      591.62     50.91 o 
   9   5   9     5730.77     5771.51    175.86 o 
  11   5   9      176.41      198.24     38.54 o 
  13   5   9      417.41      403.43     53.63 o 
  15   5   9      705.85      617.23     64.89 o 
 -24   6   9     1473.33     1184.69     83.82 o 
 -22   6   9      222.20      353.25     43.06 o 
 -20   6   9      319.75      310.89     42.74 o 
 -18   6   9      200.52      113.45     18.48 o 
 -16   6   9     1940.14     1589.44     50.70 o 
 -14   6   9      171.71       71.75     17.17 o 
 -12   6   9     1552.96     1171.98     64.28 o 
 -10   6   9     7239.17     8297.17    109.98 o 
  -8   6   9    10723.68    11012.02    123.86 o 
  -6   6   9       33.24      321.56     15.73 o 
  -4   6   9     1089.00      943.51     29.03 o 
  -2   6   9     8102.37     9487.57    113.33 o 
   0   6   9      167.44      312.59     25.19 o 
   2   6   9     4092.85     4085.29    101.15 o 
   4   6   9    12826.84    13603.62    207.38 o 
   6   6   9     9760.83     9394.67    201.71 o 
   8   6   9      639.86      601.93     38.97 o 
  10   6   9      106.88       37.23     21.26 o 
  12   6   9      206.13      103.92     43.97 o 
  14   6   9      725.00      731.01     85.36 o 
 -23   7   9     2072.36     2304.60     94.68 o 
 -21   7   9       94.32       98.15     29.82 o 
 -19   7   9     1421.85     1539.04     54.53 o 
 -17   7   9      258.35      226.47     25.26 o 
 -15   7   9     2865.20     2549.86     69.40 o 
 -13   7   9      915.93     1186.11     36.72 o 
 -11   7   9      603.29      446.75     26.05 o 
  -9   7   9       32.16        9.90      8.93 o 
  -7   7   9     1255.56     1023.58     28.68 o 
  -5   7   9    21331.90    24200.06    242.20 o 
  -3   7   9     7079.43     6803.08     85.84 o 
  -1   7   9     7384.02     9971.01    113.87 o 
   1   7   9      484.15      492.39     24.71 o 
   3   7   9     3213.60     3647.48     75.32 o 
   5   7   9     8984.78     8381.58    129.45 o 
   7   7   9     7737.47     7194.45    139.95 o 
   9   7   9       85.58      176.30     28.22 o 
  11   7   9      255.92      296.16     47.20 o 
  13   7   9       63.32        0.00     26.72 o 
 -24   8   9     1412.83     1103.11     71.07 o 
 -22   8   9     1512.48     1750.77    103.10 o 
 -20   8   9      377.85      264.50     29.56 o 
 -18   8   9      609.46      593.40     40.06 o 
 -16   8   9     1165.16     1150.99     41.86 o 
 -14   8   9     1470.68     1374.34     46.19 o 
 -12   8   9     2704.49     3015.86     87.94 o 
 -10   8   9      179.56      136.50     25.15 o 
  -8   8   9      483.62      702.76     28.21 o 
  -6   8   9    15626.33    16077.92    178.77 o 
  -4   8   9      217.39      103.46     23.02 o 
  -2   8   9      386.22      404.34     19.10 o 
   0   8   9      174.16      346.40     21.20 o 
   2   8   9     2272.29     2042.62     49.29 o 
   4   8   9     1365.51     1232.25     43.15 o 
   6   8   9       31.22       11.48     14.03 o 
   8   8   9     1676.07     1250.88     69.99 o 
  10   8   9     4097.12     4365.84    138.69 o 
  12   8   9      140.72      113.93     36.53 o 
 -23   9   9      367.09      369.18     49.02 o 
 -21   9   9       82.42       98.36     78.68 o 
 -19   9   9      220.97      316.87     35.72 o 
 -17   9   9      146.71      187.34     31.35 o 
 -15   9   9     4440.04     4833.08    105.61 o 
 -13   9   9     8016.46     8180.32    140.43 o 
 -11   9   9      649.94      461.49     29.58 o 
  -9   9   9     2304.87     2504.54     67.14 o 
  -7   9   9       44.37       68.08     17.42 o 
  -5   9   9      160.89      164.03     13.73 o 
  -3   9   9      343.83      455.81     21.35 o 
  -1   9   9     3241.54     3453.83     71.13 o 
   1   9   9     1162.52      871.66     32.09 o 
   3   9   9       19.36        4.05     12.94 o 
   5   9   9     4235.05     4172.54     83.87 o 
   7   9   9     2608.93     2571.54    126.52 o 
   9   9   9      991.83     1117.51     70.27 o 
  11   9   9      763.94      682.67     65.20 o 
  13   9   9      426.49      458.84     60.53 o 
 -22  10   9       80.04      161.06     36.01 o 
 -20  10   9      523.04      477.60     49.67 o 
 -18  10   9      513.51      582.68     41.50 o 
 -16  10   9     1122.87      991.72     51.93 o 
 -14  10   9      212.15      189.27     31.08 o 
 -12  10   9     2313.93     2253.97     67.67 o 
 -10  10   9      551.50      597.35     66.50 o 
  -8  10   9       24.69       44.88     22.46 o 
  -6  10   9     1374.09     1369.97     40.29 o 
  -4  10   9     3834.02     4031.42     75.44 o 
  -2  10   9     5674.42     5319.46     89.70 o 
   0  10   9     4480.14     4809.09    143.69 o 
   2  10   9        1.54        0.51     12.95 o 
   4  10   9       18.49        5.20     12.41 o 
   6  10   9     1159.58     1124.56     52.80 o 
   8  10   9       19.87       18.30     19.24 o 
  10  10   9      825.32      814.46     66.72 o 
  12  10   9       22.09       30.24     32.06 o 
 -21  11   9        3.54       15.45     21.33 o 
 -19  11   9       96.70       43.90     22.95 o 
 -17  11   9     2632.67     2526.29     95.04 o 
 -15  11   9      300.21      387.60     34.88 o 
 -13  11   9     5780.42     5816.54    145.53 o 
 -11  11   9     2324.09     2307.51     73.86 o 
  -9  11   9      782.22      850.44     51.17 o 
  -7  11   9      446.85      464.53     30.21 o 
  -5  11   9     4783.27     4654.92     96.21 o 
  -3  11   9      297.01      304.07     24.99 o 
  -1  11   9      398.04      215.18     23.91 o 
   1  11   9      422.59      498.64     31.25 o 
   3  11   9      388.99      511.49     32.77 o 
   5  11   9      544.38      621.75     42.44 o 
   7  11   9      449.06      357.81     38.67 o 
   9  11   9     1415.07     1540.62     65.32 o 
  11  11   9      140.13      238.45     49.01 o 
 -20  12   9      457.19      491.58     46.19 o 
 -18  12   9      408.97      289.35     35.04 o 
 -16  12   9      243.24      272.14     33.89 o 
 -14  12   9      286.32      314.07     37.14 o 
 -12  12   9      345.06      392.00     36.74 o 
 -10  12   9      650.97      800.94     52.79 o 
  -8  12   9     3435.00     3560.32    155.78 o 
  -6  12   9     2069.43     2353.92     71.95 o 
  -4  12   9      506.68      607.18     38.32 o 
  -2  12   9     1416.25     1240.71     61.86 o 
   0  12   9     1293.17     1456.35     47.32 o 
   2  12   9     1593.51     1524.36     58.07 o 
   4  12   9     6051.61     5833.10    127.02 o 
   6  12   9      210.81      152.65     26.96 o 
   8  12   9       89.35       22.07     20.25 o 
  10  12   9        1.59        7.70     21.27 o 
 -19  13   9       11.51       14.77     22.29 o 
 -17  13   9     1832.56     1809.87     73.19 o 
 -15  13   9      751.71      974.94     51.46 o 
 -13  13   9     5418.24     5634.20    123.76 o 
 -11  13   9      827.01      949.75     50.58 o 
  -9  13   9       72.57      129.36     34.61 o 
  -7  13   9      735.28      651.48     54.46 o 
  -5  13   9      604.23      642.82     40.83 o 
  -3  13   9      172.40      227.24     29.34 o 
  -1  13   9      129.57       69.40     27.02 o 
   1  13   9     1122.69      953.40     47.11 o 
   3  13   9     1812.61     1641.30     64.17 o 
   5  13   9     2218.80     1862.27     70.06 o 
   7  13   9     1132.39     1336.87     63.81 o 
   9  13   9      733.87      928.97     75.20 o 
 -18  14   9     1567.93     1946.07    122.60 o 
 -16  14   9     1165.60     1236.32     91.48 o 
 -14  14   9      109.03       74.65     31.17 o 
 -12  14   9      400.80      509.57     42.95 o 
 -10  14   9     1282.15     1135.55     68.01 o 
  -8  14   9       48.10       87.08     60.68 o 
  -6  14   9     2746.34     2524.89     95.18 o 
  -4  14   9      262.45      288.38     32.64 o 
  -2  14   9       11.20       66.20     22.92 o 
   0  14   9       38.44      106.00     32.14 o 
   2  14   9     1957.34     2131.70     72.82 o 
   4  14   9      249.57      209.31     31.87 o 
   6  14   9      408.02      341.49     37.55 o 
 -15  15   9     1783.25     1856.80     71.23 o 
 -13  15   9      951.34      909.50     85.29 o 
 -11  15   9      331.46      335.50     49.13 o 
  -9  15   9      679.11      595.79     56.82 o 
  -7  15   9      254.12      237.37     41.85 o 
  -5  15   9        3.16       32.37     28.29 o 
  -3  15   9     3399.76     3292.37    115.19 o 
  -1  15   9      522.49      579.87     56.13 o 
   1  15   9      323.68      387.97     61.71 o 
   3  15   9        1.74       16.36     20.15 o 
   5  15   9      415.18      359.79     67.07 o 
 -14  16   9        1.11       65.07     66.08 o 
 -12  16   9      373.45      456.74    108.24 o 
 -10  16   9       12.22       39.62     33.23 o 
  -8  16   9       12.74        0.00     28.04 o 
  -6  16   9      466.69      653.43     58.20 o 
  -4  16   9      476.23      348.64     77.65 o 
  -2  16   9      427.42      467.01     54.15 o 
   0  16   9       16.38       24.32     28.54 o 
   2  16   9      920.44      957.11     84.85 o 
  -9  17   9      782.83      867.05     69.26 o 
  -7  17   9     1489.37     1473.56     81.05 o 
  -5  17   9     1017.18     1506.67    129.07 o 
  -3  17   9     1489.17     1686.14    127.53 o 
  -1  17   9      193.41      240.73     43.98 o 
 -26   0  10     2939.80     2947.01    157.87 o 
 -24   0  10      581.84      597.01     73.53 o 
 -22   0  10       87.09       57.59     41.65 o 
 -20   0  10     4205.95     4916.61    129.79 o 
 -18   0  10     2946.63     2783.10     87.51 o 
 -16   0  10    49460.16    51183.77    747.81 o 
 -14   0  10      160.00      168.81     30.08 o 
 -12   0  10      363.29      175.87     20.03 o 
 -10   0  10    12709.06    11456.64    176.97 o 
  -8   0  10      769.48      730.79     44.74 o 
  -6   0  10     3088.05     2903.25     59.45 o 
  -4   0  10      391.63      688.86     31.37 o 
  -2   0  10      303.66      245.28     37.02 o 
   0   0  10        0.10        3.09     22.63 o 
   2   0  10     7658.65     7518.97    235.00 o 
   4   0  10    59567.94    60175.92   1318.47 o 
   6   0  10     1866.87     1754.01     99.76 o 
   8   0  10       81.99       66.85     33.42 o 
  10   0  10      140.00      124.96     45.25 o 
  12   0  10        2.25        0.00     28.28 o 
  14   0  10     5968.29     6889.56    261.74 o 
 -25   1  10      164.03      238.56     40.60 o 
 -23   1  10      153.95      217.85     38.13 o 
 -21   1  10     1183.85     1196.15     63.01 o 
 -19   1  10       68.94       56.47     16.03 o 
 -17   1  10     1234.54     1475.01     44.90 o 
 -15   1  10      812.09      743.03     30.61 o 
 -13   1  10     1159.24     1396.90     32.82 o 
 -11   1  10       87.98       45.22     12.29 o 
  -9   1  10      743.43      469.26     18.17 o 
  -7   1  10       84.89      161.44     12.18 o 
  -5   1  10     4008.76     3479.51     49.99 o 
  -3   1  10        1.99      103.44     17.47 o 
  -1   1  10      269.14      415.70     34.09 o 
   1   1  10       88.28      147.09     26.36 o 
   3   1  10     6153.54     5365.53    233.71 o 
   5   1  10       55.27       60.02     24.53 o 
   7   1  10       12.59       11.06     21.45 o 
   9   1  10      402.99      480.75     47.04 o 
  11   1  10        0.02       20.43     24.96 o 
  13   1  10      474.09      417.54     56.56 o 
  15   1  10       55.59       14.60     32.72 o 
 -26   2  10     1095.21      895.30    112.36 o 
 -24   2  10     1004.59     1607.59     61.40 o 
 -22   2  10      313.75      250.87     30.96 o 
 -20   2  10     2171.03     1896.20     64.62 o 
 -18   2  10       95.58       80.79     21.14 o 
 -16   2  10    33241.26    33596.39    359.90 o 
 -14   2  10      185.20      114.32     13.79 o 
 -12   2  10     3895.69     4700.01     74.22 o 
 -10   2  10     5482.57     5559.70     82.20 o 
  -8   2  10       24.76       70.62     10.16 o 
  -6   2  10     3953.13     3113.58     58.82 o 
  -4   2  10       31.10       18.46     13.52 o 
  -2   2  10     8687.15     8397.37    133.00 o 
   0   2  10      688.54      412.42     30.15 o 
   2   2  10     2376.29     2245.29     77.60 o 
   4   2  10    27731.91    28521.35    475.95 o 
   6   2  10      687.25      510.85     45.71 o 
   8   2  10     6470.39     7002.57    167.79 o 
  10   2  10     2022.04     1575.31     80.22 o 
  12   2  10      109.83       92.10     31.38 o 
  14   2  10     4024.22     4283.83    139.51 o 
 -25   3  10      144.19      211.56     36.32 o 
 -23   3  10      790.83      539.36     40.18 o 
 -21   3  10      929.48     1217.44     52.82 o 
 -19   3  10      389.65      298.23     30.93 o 
 -17   3  10       79.71      168.73     21.93 o 
 -15   3  10      221.54      175.86     16.97 o 
 -13   3  10     1390.76     2541.52     46.46 o 
 -11   3  10       21.94       96.40     21.83 o 
  -9   3  10    19618.39    21917.01    226.64 o 
  -7   3  10        6.90      168.44     17.77 o 
  -5   3  10     1308.73     1751.23     34.43 o 
  -3   3  10       52.37      264.54     17.13 o 
  -1   3  10     7507.59     6363.91    116.34 o 
   1   3  10        2.99        9.84     19.02 o 
   3   3  10    18658.38    19056.66   1511.56 o 
   5   3  10      414.29      372.04     38.91 o 
   7   3  10     1119.44     1113.51     59.99 o 
   9   3  10      200.13      170.54     35.05 o 
  11   3  10       22.93        0.00     25.45 o 
  13   3  10       83.69      134.27     35.21 o 
 -26   4  10     1148.47     1265.63     73.44 o 
 -24   4  10      327.03      392.71     82.02 o 
 -22   4  10       11.07       10.09     19.14 o 
 -20   4  10      243.63      281.26     45.33 o 
 -18   4  10       18.26       24.56     19.20 o 
 -16   4  10    42564.76    45035.07    527.57 o 
 -14   4  10     3254.07     3737.28     56.22 o 
 -12   4  10      351.28      376.89     17.90 o 
 -10   4  10     5060.12     4663.04     70.74 o 
  -8   4  10      462.77      317.82     13.84 o 
  -6   4  10    18488.93    19030.80    184.56 o 
  -4   4  10      418.94      467.67     19.58 o 
  -2   4  10     1964.34     1864.81     45.86 o 
   0   4  10       26.23       12.62     13.84 o 
   2   4  10     3971.99     4793.58    118.72 o 
   4   4  10    14357.82    15268.03    281.71 o 
   6   4  10      144.41      121.49     26.90 o 
   8   4  10     2535.15     2738.29    166.61 o 
  10   4  10      820.19      789.56     86.90 o 
  12   4  10       32.20       12.28     26.19 o 
  14   4  10     3694.24     3765.14    191.81 o 
 -25   5  10     2888.66     3098.73    111.62 o 
 -23   5  10       92.90       31.60     25.84 o 
 -21   5  10        1.27       15.92     19.32 o 
 -19   5  10     1087.34     1038.00     49.62 o 
 -17   5  10      197.02      183.01     18.33 o 
 -15   5  10      407.52      437.10     29.64 o 
 -13   5  10     6344.31     6174.43    119.59 o 
 -11   5  10        7.26       32.33     10.01 o 
  -9   5  10     2483.12     2574.96     48.42 o 
  -7   5  10    15378.52    16530.38    162.79 o 
  -5   5  10     2650.00     2817.95     40.17 o 
  -3   5  10       34.56        3.70      8.62 o 
  -1   5  10    16269.49    15835.75    204.47 o 
   1   5  10     3203.08     2559.96     78.14 o 
   3   5  10     7651.72     7777.32    325.60 o 
   5   5  10     7530.92     7396.80    165.94 o 
   7   5  10     2609.11     2592.86     88.84 o 
   9   5  10     1808.06     1841.34     86.13 o 
  11   5  10      846.51      924.27     63.17 o 
  13   5  10       16.80      105.82     35.28 o 
 -24   6  10        0.54       15.11     24.44 o 
 -22   6  10       41.38       45.53     26.36 o 
 -20   6  10     1837.13     1814.83     65.32 o 
 -18   6  10       33.87       24.19     15.30 o 
 -16   6  10     1200.57     1165.48     41.30 o 
 -14   6  10     7485.08     8551.88    119.20 o 
 -12   6  10     5597.48     5622.67    138.57 o 
 -10   6  10     3202.44     2473.12     75.47 o 
  -8   6  10     7827.10     7843.20     92.74 o 
  -6   6  10    12919.54    14715.24    157.58 o 
  -4   6  10      551.49      518.43     20.21 o 
  -2   6  10      369.89      256.39     16.35 o 
   0   6  10     1800.79     1791.02     57.74 o 
   2   6  10      891.37      733.47     33.68 o 
   4   6  10     4665.99     4478.84     84.76 o 
   6   6  10     2106.61     2077.12     65.75 o 
   8   6  10     1576.69     1467.49     59.29 o 
  10   6  10      853.49      762.95     76.93 o 
  12   6  10        1.55        0.00     24.35 o 
 -23   7  10      896.14      865.10     62.99 o 
 -21   7  10      536.17      462.54     50.70 o 
 -19   7  10      269.99      340.75     43.03 o 
 -17   7  10      253.83      329.78     24.38 o 
 -15   7  10      651.24      628.37     32.73 o 
 -13   7  10     4880.54     4174.05     79.86 o 
 -11   7  10      716.36      742.48     37.16 o 
  -9   7  10     6990.85     7157.87    106.77 o 
  -7   7  10    19363.91    19119.22    401.12 o 
  -5   7  10     3130.09     3156.93     56.01 o 
  -3   7  10      511.62      422.48     19.20 o 
  -1   7  10     2737.37     2920.57     53.93 o 
   1   7  10      806.94      884.39     39.78 o 
   3   7  10     5060.67     4762.32     90.24 o 
   5   7  10       37.89       75.42     17.99 o 
   7   7  10     1413.77     1655.19     59.49 o 
   9   7  10        2.25        0.00     18.03 o 
  11   7  10     1636.35     1657.01     86.90 o 
  13   7  10      198.16      276.10     47.82 o 
 -24   8  10       60.64       77.32     29.43 o 
 -22   8  10       49.11       64.50     44.99 o 
 -20   8  10      309.03      261.62     41.01 o 
 -18   8  10      546.02      538.18     35.76 o 
 -16   8  10      218.83      320.22     28.42 o 
 -14   8  10     1600.50     1746.86     69.47 o 
 -12   8  10      515.93      498.53     38.62 o 
 -10   8  10      198.23      350.11     54.52 o 
  -8   8  10        0.01        9.95     11.13 o 
  -6   8  10    12588.40    12724.38    162.95 o 
  -4   8  10     1877.75     2033.41     45.27 o 
  -2   8  10      823.88      761.93     30.72 o 
   0   8  10     3724.90     3510.70    111.53 o 
   2   8  10     2786.80     2899.69     67.83 o 
   4   8  10     2732.94     2415.51     60.44 o 
   6   8  10      304.12      354.06     29.88 o 
   8   8  10      160.88      197.92     38.89 o 
  10   8  10      433.64      356.83     48.29 o 
  12   8  10        8.05       26.10     30.00 o 
 -23   9  10      520.07      487.04     52.96 o 
 -21   9  10      848.64      743.15     61.99 o 
 -19   9  10       31.66       94.10     39.39 o 
 -17   9  10      788.82      634.05     41.06 o 
 -15   9  10     1852.15     1603.42     63.83 o 
 -13   9  10     5564.20     5835.06    116.23 o 
 -11   9  10     4868.25     4033.30     94.95 o 
  -9   9  10       26.21       42.93     18.61 o 
  -7   9  10     5154.72     5742.98     89.61 o 
  -5   9  10     4041.76     4338.79     85.65 o 
  -3   9  10    16701.55    17506.32    216.82 o 
  -1   9  10     1332.27     1322.09     43.93 o 
   1   9  10      552.04      418.40     29.30 o 
   3   9  10      989.99      985.34     40.10 o 
   5   9  10       57.15       33.11     16.37 o 
   7   9  10     2046.59     1863.18     68.16 o 
   9   9  10     1406.85     1139.35    105.16 o 
  11   9  10     1237.70     1178.67     78.65 o 
 -22  10  10      393.86      357.95     95.90 o 
 -20  10  10     1445.74     1622.89     64.78 o 
 -18  10  10      227.10      213.45     28.66 o 
 -16  10  10     1004.04     1041.41     48.45 o 
 -14  10  10      135.64       53.47     25.09 o 
 -12  10  10     1287.33     1443.47     72.35 o 
 -10  10  10      726.65      967.31     47.97 o 
  -8  10  10      626.66      455.10     32.70 o 
  -6  10  10    20820.67    23558.60    430.49 o 
  -4  10  10     1166.82     1105.85     37.70 o 
  -2  10  10     3518.26     3658.34     73.83 o 
   0  10  10     4868.84     4757.15    125.14 o 
   2  10  10      718.74      702.48     37.13 o 
   4  10  10     2601.79     2196.02     59.14 o 
   6  10  10      927.07      906.19     49.48 o 
   8  10  10      599.95      798.31     59.45 o 
  10  10  10       38.64       78.25     33.36 o 
 -21  11  10        6.28       18.51     25.42 o 
 -19  11  10     2054.52     2066.47     77.12 o 
 -17  11  10     3393.99     3235.84    106.50 o 
 -15  11  10      797.52      790.79     44.15 o 
 -13  11  10       66.63      112.05     24.31 o 
 -11  11  10      362.28      436.45     44.82 o 
  -9  11  10       15.34        7.40     19.26 o 
  -7  11  10     2354.51     2314.30    123.92 o 
  -5  11  10     7112.49     6922.10    130.34 o 
  -3  11  10    28061.92    26975.05    362.05 o 
  -1  11  10      454.95      546.15     31.72 o 
   1  11  10      476.51      459.90     30.76 o 
   3  11  10       42.19       10.72     15.44 o 
   5  11  10      153.08      176.38     28.24 o 
   7  11  10     4307.40     4163.22    110.22 o 
   9  11  10     1193.60     1167.16    121.87 o 
 -20  12  10      635.55      585.34     46.82 o 
 -18  12  10      390.03      398.55     39.34 o 
 -16  12  10      133.64      199.74     29.33 o 
 -14  12  10     1723.53     1493.74     59.76 o 
 -12  12  10     2148.46     2046.43     85.37 o 
 -10  12  10      822.69      655.81     75.92 o 
  -8  12  10        4.80       23.34     28.54 o 
  -6  12  10     3375.35     3109.30    105.08 o 
  -4  12  10      459.86      370.95     32.64 o 
  -2  12  10       79.05      105.94     20.59 o 
   0  12  10      132.24      166.12     21.40 o 
   2  12  10     1573.07     1795.92     66.14 o 
   4  12  10      519.52      546.97     42.16 o 
   6  12  10      193.78      255.50     34.45 o 
   8  12  10      450.31      597.43     51.61 o 
 -19  13  10     3231.45     3644.07    186.72 o 
 -17  13  10     1150.85     1422.80     65.45 o 
 -15  13  10      631.22      449.65     40.06 o 
 -13  13  10      156.67      300.98     32.16 o 
 -11  13  10     2415.67     2578.33     79.39 o 
  -9  13  10       97.04      131.59     48.85 o 
  -7  13  10    13375.25    13586.19    438.38 o 
  -5  13  10     5938.88     5661.65    152.72 o 
  -3  13  10      934.98      918.57     48.15 o 
  -1  13  10      112.33       50.08     24.05 o 
   1  13  10     5096.43     4314.62    103.66 o 
   3  13  10      931.12      905.27     49.08 o 
   5  13  10     1066.01     1110.85     56.20 o 
   7  13  10     1121.90     1103.44     59.55 o 
 -16  14  10       66.24       24.31     24.69 o 
 -14  14  10      461.63      357.15     36.43 o 
 -12  14  10      124.77       71.76     34.84 o 
 -10  14  10      499.57      537.72     56.04 o 
  -8  14  10     3808.63     3889.21    127.16 o 
  -6  14  10     1894.99     1828.68     82.87 o 
  -4  14  10       33.24        0.00     25.91 o 
  -2  14  10     1366.83     1565.43     69.90 o 
   0  14  10       11.02        6.93     23.29 o 
   2  14  10     2179.81     2567.82     81.71 o 
   4  14  10       74.51       27.69     21.57 o 
   6  14  10      946.34      860.37     58.77 o 
 -15  15  10       45.68       56.28     24.91 o 
 -13  15  10      655.16      786.67    129.07 o 
 -11  15  10      383.05      379.71     49.04 o 
  -9  15  10     1581.16     1777.83    103.87 o 
  -7  15  10      342.17      418.84     50.85 o 
  -5  15  10      274.72      308.46     46.32 o 
  -3  15  10      966.24      878.21     66.04 o 
  -1  15  10      176.54      180.26     36.68 o 
   1  15  10     2343.05     2203.17     93.68 o 
   3  15  10     1124.69     1142.06     57.94 o 
 -12  16  10     1390.63     1355.80    174.84 o 
 -10  16  10      100.50      122.17     61.96 o 
  -8  16  10     1465.77     1305.75     79.38 o 
  -6  16  10       14.84        5.11     25.87 o 
  -4  16  10      256.72      230.89     67.36 o 
  -2  16  10     1150.36     1430.73     80.00 o 
   0  16  10       36.02       99.76     36.48 o 
   2  16  10     2868.26     2768.19    108.98 o 
  -9  17  10     2379.99     2411.56    108.76 o 
  -7  17  10      850.45     1021.76    123.93 o 
  -5  17  10      457.88      626.84     96.16 o 
  -3  17  10     1488.29     1655.80    132.16 o 
 -25   1  11      581.06      350.42     47.08 o 
 -23   1  11     1026.16      839.52     70.96 o 
 -21   1  11     2965.67     2800.32     74.15 o 
 -19   1  11     1024.70     1308.78     43.48 o 
 -17   1  11    15831.41    16593.08    216.19 o 
 -15   1  11     1965.69     1737.56     49.07 o 
 -13   1  11      716.76      549.04     29.27 o 
 -11   1  11     5679.24     4792.00     91.07 o 
  -9   1  11        1.75       60.97      9.47 o 
  -7   1  11      166.61      161.82     17.76 o 
  -5   1  11     1595.48     1428.23     46.64 o 
  -3   1  11       66.84      135.77     19.62 o 
  -1   1  11     1815.83     1600.40     57.97 o 
   1   1  11      797.06      754.70     49.43 o 
   3   1  11     9840.76    10410.83    208.15 o 
   5   1  11    13396.42    13613.98    715.80 o 
   7   1  11      300.19      292.66     48.08 o 
   9   1  11     1858.70     2035.87    178.44 o 
  11   1  11      285.29      269.52     43.97 o 
  13   1  11     1135.10      866.29     68.53 o 
 -26   2  11      130.02       48.97     40.62 o 
 -24   2  11      474.69      374.71     38.10 o 
 -22   2  11       35.93        8.48     17.30 o 
 -20   2  11      817.12      919.41     45.61 o 
 -18   2  11     1393.36     1247.24     51.91 o 
 -16   2  11     1098.72     1048.13     60.52 o 
 -14   2  11     1397.11     1732.94     43.18 o 
 -12   2  11       63.76       76.41     24.26 o 
 -10   2  11       35.15        3.01      9.14 o 
  -8   2  11     9602.80    11012.05    122.66 o 
  -6   2  11     2293.74     2243.38     45.75 o 
  -4   2  11      728.29     1066.28     34.77 o 
  -2   2  11    13025.87    12579.41    233.23 o 
   0   2  11     1278.35     1182.84     50.89 o 
   2   2  11     8535.62     9120.00    184.16 o 
   4   2  11      428.48      430.45     42.72 o 
   6   2  11        8.84       31.54     23.56 o 
   8   2  11       72.48       71.56     29.08 o 
  10   2  11      203.75      206.16     37.99 o 
  12   2  11      190.99      157.42     64.28 o 
  14   2  11     1414.58     1610.11     86.90 o 
 -25   3  11      596.92      461.33     62.68 o 
 -23   3  11      206.67      223.23     36.86 o 
 -21   3  11     2825.03     3199.77     81.27 o 
 -19   3  11     2661.49     2610.07     75.78 o 
 -17   3  11     2357.44     2650.03     74.37 o 
 -15   3  11     2857.68     3035.53     82.24 o 
 -13   3  11     1284.69     1313.62     33.96 o 
 -11   3  11      783.31      651.45     19.57 o 
  -9   3  11     1153.03      716.59     24.49 o 
  -7   3  11      664.13      757.66     27.78 o 
  -5   3  11     1837.11     2064.12     51.73 o 
  -3   3  11      669.92      529.50     22.80 o 
  -1   3  11     3081.55     2894.41     81.05 o 
   1   3  11     1870.15     1905.95     73.08 o 
   3   3  11    21203.88    22340.17    385.95 o 
   5   3  11     7351.73     6899.76    164.62 o 
   7   3  11     3050.71     3593.18    113.76 o 
   9   3  11     1583.87     1662.25     78.94 o 
  11   3  11        4.15       45.08     29.06 o 
  13   3  11      215.20       74.80     34.21 o 
 -26   4  11        0.83       29.51     28.25 o 
 -24   4  11      696.38      679.79     74.78 o 
 -22   4  11      882.83      877.19     48.97 o 
 -20   4  11      752.89      633.81     42.12 o 
 -18   4  11     8923.64     8122.96    150.85 o 
 -16   4  11     2061.71     2597.47     64.72 o 
 -14   4  11        3.09       10.24     11.52 o 
 -12   4  11     3221.74     3381.73     68.87 o 
 -10   4  11     3658.79     4153.75     56.29 o 
  -8   4  11     4169.37     3987.59     52.09 o 
  -6   4  11      507.57      500.57     23.77 o 
  -4   4  11     1006.42      835.72     35.18 o 
  -2   4  11     2684.92     2501.68    119.02 o 
   0   4  11      297.69      192.32     29.33 o 
   2   4  11     4825.25     4723.88    115.80 o 
   4   4  11     1294.88     1337.02     93.33 o 
   6   4  11      268.27      239.52     80.22 o 
   8   4  11      598.03      555.51    106.96 o 
  10   4  11        9.29       22.17     27.07 o 
  12   4  11      156.72      125.26     39.60 o 
 -25   5  11      825.46      628.66     70.71 o 
 -23   5  11        5.37        0.00     24.07 o 
 -21   5  11       83.97       36.59     22.44 o 
 -19   5  11     4695.91     4619.13    107.59 o 
 -17   5  11      306.12      205.58     27.00 o 
 -15   5  11     8237.09     8072.04    124.50 o 
 -13   5  11     1321.33     1118.80     57.22 o 
 -11   5  11      384.30      586.18     28.54 o 
  -9   5  11     5402.31     4342.86     66.96 o 
  -7   5  11     4720.48     4826.17     67.90 o 
  -5   5  11     3774.88     4044.38     62.79 o 
  -3   5  11     1867.49     1669.02     37.89 o 
  -1   5  11     9961.36     8299.14    374.91 o 
   1   5  11     3172.45     3087.18     76.18 o 
   3   5  11     1047.30     1008.41     85.88 o 
   5   5  11       45.88       26.88     26.23 o 
   7   5  11     1595.17     1692.38     76.12 o 
   9   5  11      314.94      329.31     43.62 o 
  11   5  11     2355.01     2330.81     99.66 o 
  13   5  11     1880.32     1957.96     97.01 o 
 -24   6  11      650.20      428.44     53.74 o 
 -22   6  11      247.22      184.09     37.60 o 
 -20   6  11      719.52      691.37     40.62 o 
 -18   6  11     3575.13     3337.92    103.29 o 
 -16   6  11     4643.38     4828.89     93.30 o 
 -14   6  11       10.74       45.88     16.97 o 
 -12   6  11     2989.35     2832.80     88.10 o 
 -10   6  11    10993.16     8792.79     99.72 o 
  -8   6  11     5731.38     5479.76     86.20 o 
  -6   6  11     4187.93     4581.13    148.17 o 
  -4   6  11      558.40      414.21     17.68 o 
  -2   6  11     8977.32     7615.18     99.13 o 
   0   6  11    18624.29    18084.87    217.15 o 
   2   6  11     2316.28     2533.43     57.44 o 
   4   6  11     4036.86     3882.63    123.41 o 
   6   6  11      712.12      499.78     39.33 o 
   8   6  11       48.43       34.71     21.17 o 
  10   6  11       43.33        0.00     18.37 o 
  12   6  11       13.23       26.74     29.34 o 
 -23   7  11      126.58      293.09     43.09 o 
 -21   7  11      386.32      516.14     53.48 o 
 -19   7  11        1.58        2.71     18.09 o 
 -17   7  11      251.16      195.74     25.35 o 
 -15   7  11      334.56      253.45     24.07 o 
 -13   7  11     1594.12     1450.44     42.09 o 
 -11   7  11    24601.07    24803.53    343.83 o 
  -9   7  11       61.74      122.84     16.43 o 
  -7   7  11     4342.47     4436.00     64.66 o 
  -5   7  11      187.51      134.44     15.30 o 
  -3   7  11     4774.76     4035.34     63.76 o 
  -1   7  11     7341.74     7249.63    113.93 o 
   1   7  11       49.94       17.67     15.25 o 
   3   7  11     4829.25     4936.53     93.64 o 
   5   7  11      177.47      309.97     31.93 o 
   7   7  11     1876.41     2169.46     73.63 o 
   9   7  11       67.55      145.71     27.90 o 
  11   7  11       33.08        6.44     23.57 o 
 -24   8  11     1045.96      840.01     88.45 o 
 -22   8  11      277.98      320.11     71.48 o 
 -20   8  11     1098.09     1001.11     66.92 o 
 -18   8  11      900.71      990.96     42.40 o 
 -16   8  11      333.17      115.80     23.75 o 
 -14   8  11     5777.22     5736.89    101.49 o 
 -12   8  11     3600.63     3391.24    102.43 o 
 -10   8  11      661.95      449.95     35.64 o 
  -8   8  11       51.63       13.07     13.30 o 
  -6   8  11     5984.05     5768.59    125.83 o 
  -4   8  11    33303.09    34327.59    348.83 o 
  -2   8  11       63.30       82.66     17.34 o 
   0   8  11        1.17        3.35     12.61 o 
   2   8  11      313.28      213.25     24.82 o 
   4   8  11      549.59      393.24     30.32 o 
   6   8  11       67.67      102.20     25.03 o 
   8   8  11        8.17       29.98     25.79 o 
  10   8  11     2012.47     1923.23    100.79 o 
 -23   9  11        5.35       15.41     24.57 o 
 -21   9  11      492.75      578.61     56.52 o 
 -19   9  11        0.12        1.54     21.45 o 
 -17   9  11       55.79       73.31     26.46 o 
 -15   9  11      321.15      407.61     34.71 o 
 -13   9  11       25.11        5.86     19.37 o 
 -11   9  11     3373.63     3186.45     85.99 o 
  -9   9  11    14814.14    14498.56    324.35 o 
  -7   9  11    15087.65    15037.35    359.14 o 
  -5   9  11     2324.06     2459.63     46.96 o 
  -3   9  11     7993.70     7776.56    119.37 o 
  -1   9  11      328.95      561.45     41.64 o 
   1   9  11      134.76       75.56     21.68 o 
   3   9  11     1589.05     1612.85     52.72 o 
   5   9  11       25.21       12.47     16.05 o 
   7   9  11      839.58      802.03     60.84 o 
   9   9  11        1.31        6.64     27.00 o 
 -22  10  11      230.53      190.54     85.62 o 
 -20  10  11       38.38       36.71     36.51 o 
 -18  10  11     2345.24     2172.16     72.15 o 
 -16  10  11     1536.88     1609.08     64.30 o 
 -14  10  11      316.91      395.05     37.88 o 
 -12  10  11       59.50       87.08     22.91 o 
 -10  10  11      516.97      516.09     35.71 o 
  -8  10  11        0.28        8.56     18.62 o 
  -6  10  11     2865.28     2668.36    197.46 o 
  -4  10  11    20211.70    21451.09    288.20 o 
  -2  10  11     1316.39     1131.62     41.79 o 
   0  10  11      285.75      181.12     21.27 o 
   2  10  11       53.28       28.50     16.07 o 
   4  10  11      789.54      677.27     45.58 o 
   6  10  11      632.31      616.19     45.62 o 
   8  10  11        1.31       13.83     26.31 o 
  10  10  11     1200.59     1353.90    104.90 o 
 -21  11  11      897.36      994.54     71.23 o 
 -19  11  11        9.39       17.31     21.21 o 
 -17  11  11     1802.32     1931.43     67.69 o 
 -15  11  11       20.33       18.60     22.27 o 
 -13  11  11     3485.95     3411.14     87.41 o 
 -11  11  11      719.39      897.44     50.08 o 
  -9  11  11     2008.98     2204.42     64.74 o 
  -7  11  11    10179.19     9809.27    208.67 o 
  -5  11  11      864.36      925.50     46.90 o 
  -3  11  11     1386.99     1258.02     44.46 o 
  -1  11  11        1.19        3.49     13.30 o 
   1  11  11     2561.33     2846.62     66.56 o 
   3  11  11      296.73      332.17     30.45 o 
   5  11  11       55.41       34.56     19.45 o 
   7  11  11       47.26       37.70     22.73 o 
   9  11  11      118.70      154.49     40.68 o 
 -20  12  11      930.38      904.58     54.09 o 
 -18  12  11      812.99      724.75     50.35 o 
 -16  12  11     1247.59     1254.25     84.98 o 
 -14  12  11      830.66     1029.20     65.88 o 
 -12  12  11     3632.44     3498.33     88.33 o 
 -10  12  11       73.67       72.11     23.06 o 
  -8  12  11    10588.44    10472.01    452.26 o 
  -6  12  11       21.32        9.14     25.94 o 
  -4  12  11      261.68      247.44     28.60 o 
  -2  12  11      724.41      554.00     42.97 o 
   0  12  11       79.69      151.90     22.36 o 
   2  12  11      865.84      603.42     42.72 o 
   4  12  11      151.57      212.14     30.71 o 
   6  12  11     2895.46     2692.71     87.85 o 
   8  12  11       19.52       19.68     21.87 o 
 -19  13  11        3.26       42.84     25.74 o 
 -17  13  11     1570.32     1821.61     70.27 o 
 -15  13  11        5.29        9.86     21.30 o 
 -13  13  11      171.32      250.11     32.76 o 
 -11  13  11     3495.99     3484.94    121.81 o 
  -9  13  11    14617.33    15752.40    308.01 o 
  -7  13  11      424.46      505.52     51.47 o 
  -5  13  11     4063.13     4245.36    147.84 o 
  -3  13  11        1.81        3.93     19.80 o 
  -1  13  11      674.85      807.61     46.44 o 
   1  13  11     1592.69     1387.91     58.43 o 
   3  13  11        4.82        8.06     19.59 o 
   5  13  11     1357.52     1612.04     68.27 o 
 -16  14  11      201.40      220.87     48.67 o 
 -14  14  11     1582.23     1542.35     66.46 o 
 -12  14  11     1729.19     1552.46    109.27 o 
 -10  14  11      102.75       33.31     28.33 o 
  -8  14  11     1455.17     1521.04     79.37 o 
  -6  14  11     1345.37     1341.67     72.26 o 
  -4  14  11      216.35      229.84     37.11 o 
  -2  14  11       48.38      139.66     40.65 o 
   0  14  11      367.00      377.69     47.95 o 
   2  14  11       60.18      104.77     26.10 o 
   4  14  11      946.13     1029.93     56.11 o 
 -15  15  11       55.78       22.57     30.25 o 
 -13  15  11      544.12      612.18     61.71 o 
 -11  15  11       45.30      101.99     37.90 o 
  -9  15  11     2634.44     2789.64    136.27 o 
  -7  15  11     1457.01     1662.34     86.15 o 
  -5  15  11      102.60       81.07     33.82 o 
  -3  15  11       78.05      107.47     50.91 o 
  -1  15  11      127.00      198.73     39.31 o 
   1  15  11      820.38     1089.48     99.25 o 
   3  15  11        3.95       11.42     28.35 o 
 -12  16  11      782.58      864.27     69.40 o 
 -10  16  11     1278.05     1445.84    117.50 o 
  -8  16  11     1045.26      801.65     66.48 o 
  -6  16  11        0.35        0.51     26.07 o 
  -4  16  11       27.15       93.07     49.88 o 
  -2  16  11       72.42       80.22     51.94 o 
   0  16  11      107.95      199.17     65.31 o 
 -26   0  12      284.31      312.65     67.36 o 
 -24   0  12     8106.70     8491.88    284.37 o 
 -22   0  12       17.85       65.31     39.60 o 
 -20   0  12      811.70      682.72     44.09 o 
 -18   0  12      853.05      613.59     77.65 o 
 -16   0  12       48.11       14.15     22.89 o 
 -14   0  12    16110.12    15090.70    269.07 o 
 -12   0  12     1636.26     2045.81     62.22 o 
 -10   0  12     2518.46     2602.56     66.69 o 
  -8   0  12     2863.07     3572.31     89.60 o 
  -6   0  12      921.89      736.61     32.91 o 
  -4   0  12    10069.37     9512.10    288.48 o 
  -2   0  12     4286.52     4441.86    157.87 o 
   0   0  12    21724.02    21316.09    507.02 o 
   2   0  12    10034.81    10042.26    284.37 o 
   4   0  12       40.68       72.51     36.00 o 
   6   0  12        0.84        0.00     31.37 o 
   8   0  12      359.34      267.40     57.08 o 
  10   0  12     7115.22     7983.31    281.79 o 
  12   0  12       23.58       29.31     43.71 o 
 -25   1  12       99.10      134.31     37.62 o 
 -23   1  12        1.61        0.00     23.35 o 
 -21   1  12     1768.93     1760.87     60.82 o 
 -19   1  12      114.29       85.68     18.87 o 
 -17   1  12     4604.40     5048.91     85.24 o 
 -15   1  12       29.60        3.31     12.60 o 
 -13   1  12      127.68      240.09     19.05 o 
 -11   1  12     4901.74     5437.33     76.67 o 
  -9   1  12     3961.72     4206.99     73.26 o 
  -7   1  12     7578.40     7816.23     99.36 o 
  -5   1  12      754.63     1330.54     42.25 o 
  -3   1  12     1932.63     2195.35    158.38 o 
  -1   1  12     4889.41     5316.98    127.44 o 
   1   1  12     1448.99     1897.58     71.81 o 
   3   1  12     2664.08     2433.43     88.35 o 
   5   1  12     2186.89     2039.90     82.50 o 
   7   1  12      600.71      557.49     51.01 o 
   9   1  12        1.36        0.00     23.80 o 
  11   1  12      536.54      450.69     52.90 o 
 -26   2  12       45.11       35.00     32.14 o 
 -24   2  12     6135.77     6842.88    146.63 o 
 -22   2  12      192.09      148.55     27.97 o 
 -20   2  12     1849.10     1621.92     55.84 o 
 -18   2  12      946.26      885.62     44.33 o 
 -16   2  12      387.08      262.01     26.27 o 
 -14   2  12     2781.28     3441.24     67.61 o 
 -12   2  12       14.98        3.94     10.70 o 
 -10   2  12    22043.68    21320.20    206.21 o 
  -8   2  12     3352.17     3310.32     99.68 o 
  -6   2  12     9884.17    11644.42    136.19 o 
  -4   2  12    22623.05    22128.76    271.53 o 
  -2   2  12      251.43       85.59     22.36 o 
   0   2  12     7489.47     7360.24    157.03 o 
   2   2  12        0.11        5.82     19.91 o 
   4   2  12        5.52        8.34     22.51 o 
   6   2  12     2908.43     2977.05    104.69 o 
   8   2  12      123.11      136.89     34.13 o 
  10   2  12     5219.90     6508.84    311.88 o 
  12   2  12       72.31      214.43     82.28 o 
 -25   3  12      602.33      443.76     41.01 o 
 -23   3  12      644.67      860.52     47.35 o 
 -21   3  12       48.58       24.07     20.95 o 
 -19   3  12      502.70      549.10     36.51 o 
 -17   3  12     1243.87     1159.74     69.29 o 
 -15   3  12       74.92      171.35     18.83 o 
 -13   3  12      824.79      607.66     21.30 o 
 -11   3  12      142.56       93.52     16.98 o 
  -9   3  12     3045.35     3066.36     50.13 o 
  -7   3  12      858.43      950.66     34.47 o 
  -5   3  12      648.52      801.70     33.95 o 
  -3   3  12     6703.17     5873.61    273.52 o 
  -1   3  12     1656.37     1262.27     54.91 o 
   1   3  12      244.22      174.02     33.36 o 
   3   3  12      123.87      179.90     33.43 o 
   5   3  12     8210.04     7734.97    182.35 o 
   7   3  12        9.29       83.45     55.79 o 
   9   3  12      412.95      505.60     64.02 o 
  11   3  12       76.86       35.38     30.90 o 
 -26   4  12      497.03      546.78     75.85 o 
 -24   4  12      802.62      633.37     46.10 o 
 -22   4  12      438.60      414.53     37.89 o 
 -20   4  12     7966.67     7728.60    230.33 o 
 -18   4  12     9868.40    10641.13    175.32 o 
 -16   4  12      528.84      542.61     35.85 o 
 -14   4  12     1744.55     1304.81     37.00 o 
 -12   4  12      305.70      386.45     19.51 o 
 -10   4  12     2622.87     2319.41     74.74 o 
  -8   4  12      158.27      303.84     15.74 o 
  -6   4  12      331.71      464.27     27.03 o 
  -4   4  12     7792.07     7536.85    199.84 o 
  -2   4  12     6899.79     7143.83    312.04 o 
   0   4  12     7744.46     7578.98    164.71 o 
   2   4  12     3284.16     2926.24     96.48 o 
   4   4  12      177.09      136.83     47.82 o 
   6   4  12     7100.77     6815.60    170.22 o 
   8   4  12       15.35       18.42     26.00 o 
  10   4  12     3886.70     4431.59    139.83 o 
  12   4  12       69.87       69.06     36.80 o 
 -25   5  12      109.71      294.30     62.48 o 
 -23   5  12      795.26      867.54     55.89 o 
 -21   5  12      681.08      833.54     44.68 o 
 -19   5  12      169.65      276.01     44.39 o 
 -17   5  12     2552.71     2532.46     65.59 o 
 -15   5  12      786.86     1179.58     44.53 o 
 -13   5  12     4755.26     4912.17     68.73 o 
 -11   5  12       61.29      125.89     19.19 o 
  -9   5  12     2484.17     2460.27     49.86 o 
  -7   5  12     8810.88     9153.43    114.56 o 
  -5   5  12       50.05       32.48     13.11 o 
  -3   5  12       34.40        9.01     10.99 o 
  -1   5  12     7401.09     7160.65    125.48 o 
   1   5  12     1089.24     1105.52     43.13 o 
   3   5  12     2579.52     2682.24     96.42 o 
   5   5  12     6330.60     6239.66    160.67 o 
   7   5  12       59.70        9.43     26.31 o 
   9   5  12      290.41      353.12     55.79 o 
  11   5  12      153.17      175.43     78.68 o 
 -24   6  12      240.10      308.13     47.37 o 
 -22   6  12      505.75      479.96     40.17 o 
 -20   6  12     3433.23     3257.60     83.22 o 
 -18   6  12      631.26      560.65     36.09 o 
 -16   6  12        5.68        8.86     18.84 o 
 -14   6  12    11350.29    11632.94    163.97 o 
 -12   6  12     4678.01     4820.53     82.27 o 
 -10   6  12      678.31      716.00     33.86 o 
  -8   6  12     2556.65     2707.81     56.65 o 
  -6   6  12       99.09      128.07     14.30 o 
  -4   6  12     3424.50     3238.11     77.33 o 
  -2   6  12     3828.88     3807.37     73.06 o 
   0   6  12     3331.61     3059.59     67.42 o 
   2   6  12      638.02      729.97     37.41 o 
   4   6  12        2.67        0.56     15.72 o 
   6   6  12     1228.34     1375.62     57.56 o 
   8   6  12       12.59       21.02     20.04 o 
  10   6  12     2281.04     2536.35     84.78 o 
 -23   7  12      510.16      584.27     58.11 o 
 -21   7  12       66.16      223.31     55.28 o 
 -19   7  12      232.90      314.24     32.59 o 
 -17   7  12       17.98       53.36     24.46 o 
 -15   7  12     1930.43     1736.81     54.87 o 
 -13   7  12     1858.09     1663.45     47.41 o 
 -11   7  12     1161.91     1227.55     45.01 o 
  -9   7  12     3090.71     2484.56     52.34 o 
  -7   7  12     5965.62     5220.25    191.31 o 
  -5   7  12      624.31      836.44     44.41 o 
  -3   7  12       15.38       10.94     11.94 o 
  -1   7  12      455.85      430.67     26.40 o 
   1   7  12      275.45      446.05     27.75 o 
   3   7  12      185.05      222.66     25.29 o 
   5   7  12     5840.73     5913.57    127.58 o 
   7   7  12      709.88      658.77     74.80 o 
   9   7  12        3.89       12.26     21.09 o 
  11   7  12        6.87        4.37     27.63 o 
 -24   8  12      163.90      165.79    112.61 o 
 -22   8  12      215.71      176.32     36.46 o 
 -20   8  12      510.76      560.03     51.98 o 
 -18   8  12      172.65      180.41     24.70 o 
 -16   8  12       99.63       25.83     18.02 o 
 -14   8  12      441.19      374.42     30.21 o 
 -12   8  12     3225.58     3104.77     74.41 o 
 -10   8  12     4394.92     4302.55    149.70 o 
  -8   8  12       38.83       20.87     14.63 o 
  -6   8  12     1039.75      929.89     32.40 o 
  -4   8  12     2428.27     2634.54     54.83 o 
  -2   8  12      148.14       67.99     16.84 o 
   0   8  12     1471.01     1501.28     56.78 o 
   2   8  12      369.80      236.83     23.71 o 
   4   8  12      420.86      438.51     32.08 o 
   6   8  12      684.97      772.30     60.98 o 
   8   8  12     2745.26     2648.38    108.86 o 
  10   8  12     1295.17     1072.36     87.16 o 
 -23   9  12      193.39      239.97     43.42 o 
 -21   9  12      748.71      879.68     62.29 o 
 -19   9  12      466.47      497.57     48.58 o 
 -17   9  12       14.41       13.48     18.02 o 
 -15   9  12     1778.30     1583.71     64.09 o 
 -13   9  12      794.53      534.56     38.48 o 
 -11   9  12      615.16      533.19     42.07 o 
  -9   9  12     5643.59     6310.56    117.13 o 
  -7   9  12     7121.29     7465.26    133.62 o 
  -5   9  12     2117.34     2172.02     52.90 o 
  -3   9  12     1287.03     1056.41     39.42 o 
  -1   9  12     4616.86     4363.62     83.03 o 
   1   9  12      113.06      124.41     21.76 o 
   3   9  12      641.69      521.89     33.32 o 
   5   9  12     1752.22     1798.01     78.39 o 
   7   9  12      579.79      563.96     81.50 o 
   9   9  12      254.77      167.99     39.75 o 
 -22  10  12      775.01      725.82     61.71 o 
 -20  10  12      181.53      454.99     56.82 o 
 -18  10  12      480.87      608.30     48.04 o 
 -16  10  12     3389.01     3083.43     89.63 o 
 -14  10  12     4530.22     4124.10    100.68 o 
 -12  10  12     1669.56     2102.77     63.28 o 
 -10  10  12      707.47      567.66     36.86 o 
  -8  10  12       23.90       10.29     19.37 o 
  -6  10  12        7.76       11.65     24.01 o 
  -4  10  12      133.42      179.00     20.69 o 
  -2  10  12     1944.24     1751.27     50.99 o 
   0  10  12     4272.19     4020.22    122.84 o 
   2  10  12      373.88      401.33     29.53 o 
   4  10  12     2359.65     2438.96     66.75 o 
   6  10  12     2232.39     2205.97     77.16 o 
   8  10  12      366.03      507.24     58.20 o 
 -21  11  12      591.57      675.13     59.99 o 
 -19  11  12      438.04      475.26     40.96 o 
 -17  11  12       20.91       64.58     24.55 o 
 -15  11  12        3.35        8.92     20.88 o 
 -13  11  12     1378.42     1670.52     65.18 o 
 -11  11  12     1814.92     2066.16     91.63 o 
  -9  11  12      109.22      202.19     28.42 o 
  -7  11  12     2600.66     2392.25     89.25 o 
  -5  11  12     5392.31     5887.39    149.80 o 
  -3  11  12      175.18      160.59     21.56 o 
  -1  11  12     1160.14      998.85     41.05 o 
   1  11  12      955.99     1084.94     43.37 o 
   3  11  12      597.66      543.34     42.40 o 
   5  11  12      124.37      115.38     26.57 o 
   7  11  12      521.00      430.90     43.75 o 
 -20  12  12      193.15      181.49     39.71 o 
 -18  12  12      993.05     1124.15     58.11 o 
 -16  12  12     4072.51     3482.96    100.28 o 
 -14  12  12        0.23       12.27     21.03 o 
 -12  12  12      419.63      334.49     37.75 o 
 -10  12  12      894.02      866.56     65.18 o 
  -8  12  12      553.81      763.33    126.50 o 
  -6  12  12        0.34        3.70     25.06 o 
  -4  12  12        7.83        0.51     22.46 o 
  -2  12  12      184.90      227.85     25.58 o 
   0  12  12      387.81      400.36     31.68 o 
   2  12  12      137.06      177.79     28.56 o 
   4  12  12      982.44     1099.89     55.86 o 
   6  12  12     2080.14     2099.93     94.02 o 
 -19  13  12      317.84      201.71     35.74 o 
 -17  13  12     1891.28     2147.59     81.86 o 
 -15  13  12       71.60      152.60     29.07 o 
 -13  13  12      815.15      642.76     46.85 o 
 -11  13  12     1776.15     1764.08     86.35 o 
  -9  13  12       29.81       57.24     31.19 o 
  -7  13  12      175.24      197.67     62.22 o 
  -5  13  12     1524.36     1480.55     76.88 o 
  -3  13  12     4289.53     4048.97    191.55 o 
  -1  13  12     1246.14     1004.23     57.56 o 
   1  13  12      445.73      415.32     39.13 o 
   3  13  12     2381.84     2346.96     87.88 o 
   5  13  12     1257.62     1083.25     75.94 o 
 -16  14  12     1658.97     1700.15     72.68 o 
 -14  14  12      813.98      837.95     66.15 o 
 -12  14  12      534.15      583.27     57.07 o 
 -10  14  12      390.18      429.61     66.85 o 
  -8  14  12      531.85      772.77     68.13 o 
  -6  14  12      769.06      748.64     58.38 o 
  -4  14  12     3130.81     3469.19    116.38 o 
  -2  14  12       69.74       87.47     32.29 o 
   0  14  12      222.20      173.68     75.33 o 
   2  14  12       86.04       94.84     27.08 o 
 -15  15  12      590.20      539.93     60.55 o 
 -13  15  12      497.03      495.99     84.33 o 
 -11  15  12     3928.09     4691.67    150.54 o 
  -9  15  12       22.20       82.45     42.17 o 
  -7  15  12      887.29     1025.98     72.25 o 
  -5  15  12       45.94      117.34     34.21 o 
  -3  15  12      825.85      919.94    100.27 o 
  -1  15  12     1848.79     1646.54    121.87 o 
   1  15  12      572.41      485.31     55.63 o 
 -10  16  12      941.09     1052.41     73.41 o 
  -8  16  12      329.46      338.60     49.24 o 
  -6  16  12     1837.34     2104.47     94.53 o 
  -4  16  12      679.30      858.75    103.87 o 
 -25   1  13     3227.61     3610.53    197.72 o 
 -23   1  13      714.19      589.11     55.04 o 
 -21   1  13     1951.85     1832.68     66.90 o 
 -19   1  13      341.36      352.18     26.38 o 
 -17   1  13       71.66      137.61     16.85 o 
 -15   1  13    24620.73    24675.88    504.82 o 
 -13   1  13      195.56      217.68     18.78 o 
 -11   1  13     4037.20     4303.49     86.30 o 
  -9   1  13      174.86      185.53     17.24 o 
  -7   1  13     7395.48     8106.36    124.80 o 
  -5   1  13      384.48      547.71     37.96 o 
  -3   1  13    12662.23    11647.62    217.80 o 
  -1   1  13    11161.83    12040.02    350.19 o 
   1   1  13    14344.12    14544.11    288.50 o 
   3   1  13     4705.91     4570.47    188.72 o 
   5   1  13     2250.81     2476.09     95.99 o 
   7   1  13      285.12      326.87     44.14 o 
   9   1  13     4710.99     4619.22    145.44 o 
  11   1  13     2403.34     2661.60    111.26 o 
 -26   2  13       82.55      174.17     59.91 o 
 -24   2  13      665.55      648.20     58.49 o 
 -22   2  13     1184.43      909.12     49.71 o 
 -20   2  13        2.73       11.64     19.02 o 
 -18   2  13       19.93        3.76     13.90 o 
 -16   2  13      174.47      180.44     19.21 o 
 -14   2  13       65.89       25.62     15.26 o 
 -12   2  13      929.68      625.60     33.18 o 
 -10   2  13       35.23       64.55     14.54 o 
  -8   2  13     1243.75     1413.74     46.71 o 
  -6   2  13     1670.45     1668.19     46.29 o 
  -4   2  13      419.15      371.17     38.16 o 
  -2   2  13     1654.92     1652.58     78.42 o 
   0   2  13     1930.12     1835.27     75.99 o 
   2   2  13       92.77      134.35     44.74 o 
   4   2  13       26.99       65.57     28.35 o 
   6   2  13      505.54      521.49     51.33 o 
   8   2  13     3831.42     4000.69    131.07 o 
  10   2  13      323.55      367.76     52.72 o 
 -25   3  13     2380.35     2706.00     82.35 o 
 -23   3  13      714.90      557.34     43.36 o 
 -21   3  13      440.56      441.93     39.37 o 
 -19   3  13     7165.70     6789.28    297.31 o 
 -17   3  13       64.06       95.35     21.03 o 
 -15   3  13     6161.97     5958.32     94.41 o 
 -13   3  13       26.25        1.20     12.71 o 
 -11   3  13      790.21      678.86     32.28 o 
  -9   3  13     1912.04     2040.07     44.76 o 
  -7   3  13      212.15      269.84     18.67 o 
  -5   3  13     3333.28     3362.99     60.11 o 
  -3   3  13     2886.75     2933.96     69.89 o 
  -1   3  13     5894.88     5942.23    146.30 o 
   1   3  13      194.52       54.62     26.51 o 
   3   3  13     1780.07     1532.59     74.54 o 
   5   3  13    13167.06    13064.83    269.80 o 
   7   3  13       11.00       31.14     28.04 o 
   9   3  13      662.97      683.20     62.53 o 
  11   3  13      713.77      657.82     64.21 o 
 -26   4  13        0.09       35.73     33.94 o 
 -24   4  13      491.41      549.19     43.30 o 
 -22   4  13     1326.91      989.67     81.52 o 
 -20   4  13     1514.69     1968.19     68.40 o 
 -18   4  13      180.05      294.54     34.96 o 
 -16   4  13        9.65        0.15     18.96 o 
 -14   4  13     1024.79     1015.33     37.55 o 
 -12   4  13     4307.71     4598.85     77.36 o 
 -10   4  13      395.14      402.17     25.18 o 
  -8   4  13     3369.64     3065.82     60.55 o 
  -6   4  13      869.99      597.34     24.95 o 
  -4   4  13      114.54      151.29     29.84 o 
  -2   4  13       23.22       30.60     16.33 o 
   0   4  13       80.44       85.00     29.72 o 
   2   4  13      196.09      115.23     38.82 o 
   4   4  13     5131.21     4963.86    139.61 o 
   6   4  13     1438.97     1585.61     77.24 o 
   8   4  13      885.21      989.94    170.46 o 
  10   4  13      109.57      189.56     43.79 o 
 -25   5  13      317.88      587.99     55.40 o 
 -23   5  13       14.95       25.73     23.92 o 
 -21   5  13     1157.58      991.83     56.09 o 
 -19   5  13     3376.01     3001.52    100.24 o 
 -17   5  13        1.53        2.20     18.32 o 
 -15   5  13     2480.69     2823.65     71.62 o 
 -13   5  13       39.57        4.45     12.28 o 
 -11   5  13     1807.63     1834.63     61.08 o 
  -9   5  13     2915.37     2936.94     61.07 o 
  -7   5  13      232.48      276.28     26.09 o 
  -5   5  13    24223.04    23705.20    244.62 o 
  -3   5  13       10.39       77.45     26.47 o 
  -1   5  13     2322.27     2458.05     70.15 o 
   1   5  13      130.09      106.78     28.53 o 
   3   5  13      365.78      322.01     41.41 o 
   5   5  13     4504.98     4592.54    153.24 o 
   7   5  13      319.06      176.28     37.45 o 
   9   5  13      789.27      883.12    125.98 o 
 -24   6  13      374.42      361.70     47.37 o 
 -22   6  13       29.10        8.29     19.44 o 
 -20   6  13        2.44       80.14     22.78 o 
 -18   6  13     3462.98     3878.36     91.11 o 
 -16   6  13     2883.35     2744.87     84.37 o 
 -14   6  13     1189.13     1574.14    124.50 o 
 -12   6  13     6866.92     5995.81    106.06 o 
 -10   6  13     2302.79     2231.71     57.48 o 
  -8   6  13    22698.49    24001.42    282.01 o 
  -6   6  13     6199.45     6311.68    200.02 o 
  -4   6  13       16.16       23.47     12.33 o 
  -2   6  13     1011.93     1007.82     56.19 o 
   0   6  13      711.33      783.10     34.90 o 
   2   6  13     4251.49     4189.24    101.90 o 
   4   6  13     4323.17     3814.47     97.28 o 
   6   6  13      517.57      414.38     38.05 o 
   8   6  13       39.26       49.32     24.23 o 
  10   6  13      818.73     1041.54     60.45 o 
 -23   7  13       69.14      129.44     38.41 o 
 -21   7  13      429.88      520.55     41.60 o 
 -19   7  13     2729.84     3158.50     89.91 o 
 -17   7  13        0.65       26.47     20.71 o 
 -15   7  13     1456.33     1181.58     43.90 o 
 -13   7  13     1272.77     1067.62     44.45 o 
 -11   7  13      437.66      501.34     37.19 o 
  -9   7  13    11254.29    10771.17    258.22 o 
  -7   7  13     2204.99     2321.17     55.43 o 
  -5   7  13    11538.26    12339.75    222.92 o 
  -3   7  13     6551.39     5767.92    100.31 o 
  -1   7  13       67.27       30.57     14.98 o 
   1   7  13     2114.30     1651.08     49.93 o 
   3   7  13      812.84      677.30     46.68 o 
   5   7  13      515.34      426.53     39.54 o 
   7   7  13      570.25      533.17     43.93 o 
   9   7  13     1302.39     1245.58     79.47 o 
 -24   8  13      720.95      860.65     65.57 o 
 -22   8  13     1281.44     1030.54     70.18 o 
 -20   8  13       13.92       14.14     24.36 o 
 -18   8  13      646.00      663.16     42.90 o 
 -16   8  13     4511.13     4549.82     85.04 o 
 -14   8  13     4522.77     4466.95     98.19 o 
 -12   8  13     9491.75    10050.87    192.99 o 
 -10   8  13     1635.29     1595.38     71.08 o 
  -8   8  13    10175.89     9878.04    140.38 o 
  -6   8  13      312.75      260.18     22.58 o 
  -4   8  13     1689.52     1411.65     42.28 o 
  -2   8  13     8510.24     8714.54    132.82 o 
   0   8  13      188.95      249.16     26.52 o 
   2   8  13       39.50       36.26     25.09 o 
   4   8  13      791.31      893.26     49.56 o 
   6   8  13     1603.19     1663.64     75.30 o 
   8   8  13     2683.55     2688.49    110.49 o 
 -23   9  13        3.82       10.56     27.67 o 
 -21   9  13      114.70      135.36     32.34 o 
 -19   9  13     3286.30     3292.64    116.53 o 
 -17   9  13      579.93      801.79     77.45 o 
 -15   9  13      345.73      164.82     29.03 o 
 -13   9  13     1186.96      907.21     50.20 o 
 -11   9  13     3566.91     3485.51    192.45 o 
  -9   9  13     2083.21     2282.04     65.78 o 
  -7   9  13     4722.08     4723.58     84.09 o 
  -5   9  13     7920.22     7549.24    176.82 o 
  -3   9  13     3437.10     3649.02     77.19 o 
  -1   9  13      170.92      186.63     22.06 o 
   1   9  13     1574.82     1462.62     48.25 o 
   3   9  13     1428.28     1696.71     56.61 o 
   5   9  13     1457.28     1649.81     66.09 o 
   7   9  13        3.72       23.96     27.51 o 
 -22  10  13      381.10      308.12     47.96 o 
 -20  10  13     1049.20     1157.98     74.53 o 
 -18  10  13     3263.49     3851.11    127.25 o 
 -16  10  13     1631.32     1450.71     59.93 o 
 -14  10  13        8.73       32.83     20.95 o 
 -12  10  13     4201.28     4091.05    138.15 o 
 -10  10  13      852.86      630.90     40.97 o 
  -8  10  13     4168.39     3945.01    119.08 o 
  -6  10  13     5517.91     5590.14    145.60 o 
  -4  10  13     4686.86     4850.41    169.26 o 
  -2  10  13     1153.03     1066.93     53.49 o 
   0  10  13      850.04      876.26     39.60 o 
   2  10  13     2980.50     3269.42     78.62 o 
   4  10  13        0.94       20.00     18.47 o 
   6  10  13      977.87      768.66     63.79 o 
 -21  11  13       60.54       63.49     39.34 o 
 -19  11  13      586.13      773.23     61.80 o 
 -17  11  13     3270.51     3090.34     87.47 o 
 -15  11  13       17.80       42.90     24.59 o 
 -13  11  13      637.32      989.48     49.70 o 
 -11  11  13       57.30      148.11     29.75 o 
  -9  11  13      829.07      932.95     63.78 o 
  -7  11  13       42.09       48.17     35.74 o 
  -5  11  13     2560.38     2879.77    104.35 o 
  -3  11  13     3615.98     3838.73     79.79 o 
  -1  11  13      246.97      158.61     23.61 o 
   1  11  13       14.30       14.91     16.19 o 
   3  11  13     6346.86     5873.83    145.36 o 
   5  11  13     2324.92     2134.35     78.98 o 
 -20  12  13      127.08       85.50     34.19 o 
 -18  12  13     2072.98     2256.11    109.13 o 
 -16  12  13      785.87      789.05     50.30 o 
 -14  12  13     1973.32     1869.52     91.19 o 
 -12  12  13     1058.72     1011.71     50.18 o 
 -10  12  13      316.23      252.16     40.84 o 
  -8  12  13     1172.00     1123.59     67.58 o 
  -6  12  13     1415.63     1471.30    156.32 o 
  -4  12  13     2808.33     2269.70    133.96 o 
  -2  12  13     5244.97     5637.55    106.16 o 
   0  12  13      234.54       98.59     22.34 o 
   2  12  13     1135.43      982.65     93.56 o 
   4  12  13        5.67        0.68     19.53 o 
 -17  13  13     2693.61     2797.78     88.86 o 
 -15  13  13     1107.42     1187.24     60.17 o 
 -13  13  13        0.12       17.23     28.99 o 
 -11  13  13       68.40       12.24     27.21 o 
  -9  13  13      254.92      300.21     70.45 o 
  -7  13  13     1293.51     1347.86     73.72 o 
  -5  13  13      486.83      616.62     55.21 o 
  -3  13  13     3018.04     3316.47    114.16 o 
  -1  13  13       32.97       31.61     25.63 o 
   1  13  13      421.51      454.13     68.62 o 
   3  13  13     6206.77     7423.56    245.86 o 
 -16  14  13      112.50       98.49     29.31 o 
 -14  14  13      661.11      791.18     65.26 o 
 -12  14  13      536.91      689.86     61.40 o 
 -10  14  13      862.53     1044.95     69.16 o 
  -8  14  13        4.31       19.98     28.41 o 
  -6  14  13      244.70      193.21     41.39 o 
  -4  14  13      468.62      493.14     54.32 o 
  -2  14  13     1110.40      996.05    103.36 o 
   0  14  13      590.24      590.43     81.25 o 
 -13  15  13     2440.33     2257.97    158.89 o 
 -11  15  13      318.36      376.16     51.44 o 
  -9  15  13     1221.99     1244.94     76.41 o 
  -7  15  13     3091.52     3824.93    130.85 o 
  -5  15  13       11.69       30.29     29.02 o 
  -3  15  13      700.00     1074.21    109.02 o 
  -1  15  13      257.23      422.69     77.65 o 
 -26   0  14       37.04      119.30     51.42 o 
 -24   0  14        4.95       18.51     45.25 o 
 -22   0  14     1106.14      679.80     82.79 o 
 -20   0  14       64.01       61.61     37.02 o 
 -18   0  14     3420.21     3374.09     96.84 o 
 -16   0  14     9823.51    11247.53    237.79 o 
 -14   0  14       76.48       76.19     23.34 o 
 -12   0  14       68.57       82.34     39.85 o 
 -10   0  14     4110.59     3779.69    375.38 o 
  -8   0  14     4594.89     5068.26    121.62 o 
  -6   0  14     4753.84     4305.59    145.01 o 
  -4   0  14       21.62      164.55     48.85 o 
  -2   0  14      295.78      363.04     55.54 o 
   0   0  14    12358.06    12107.38    336.82 o 
   2   0  14      802.72      647.92     80.73 o 
   4   0  14     1893.75     2079.00    123.41 o 
   6   0  14     5598.53     6644.28    252.48 o 
   8   0  14       96.18       93.07     51.94 o 
  10   0  14      410.44      484.91     81.76 o 
 -25   1  14        3.54        0.00     31.01 o 
 -23   1  14      279.05      306.77     45.81 o 
 -21   1  14        0.35       26.24     19.94 o 
 -19   1  14      144.85      200.55     22.65 o 
 -17   1  14      683.33      568.96     32.28 o 
 -15   1  14     3254.05     2623.42     61.14 o 
 -13   1  14     1010.59      551.06     50.92 o 
 -11   1  14      595.14      393.29     27.27 o 
  -9   1  14       15.10       25.84     15.39 o 
  -7   1  14      552.60      307.02     23.22 o 
  -5   1  14      294.97      214.39     49.62 o 
  -3   1  14     1667.34     2088.97     76.85 o 
  -1   1  14       17.92       44.52     24.89 o 
   1   1  14       15.40       51.82     22.90 o 
   3   1  14      239.31      243.11     39.45 o 
   5   1  14      261.94      175.85     37.34 o 
   7   1  14      754.92      789.66     82.53 o 
   9   1  14        0.45       20.27     31.80 o 
 -26   2  14      482.25      402.90     52.66 o 
 -24   2  14      189.92      248.91     43.62 o 
 -22   2  14     4719.71     4113.93    103.69 o 
 -20   2  14     2038.88     1879.48     61.76 o 
 -18   2  14     1239.06     1439.83     44.17 o 
 -16   2  14      662.40      328.18     29.45 o 
 -14   2  14      237.95      337.36     26.27 o 
 -12   2  14      416.80      690.69     27.95 o 
 -10   2  14      377.78      282.35     22.35 o 
  -8   2  14     3138.41     2909.40     53.14 o 
  -6   2  14     2107.94     2202.88     67.43 o 
  -4   2  14        4.89       59.15     29.05 o 
  -2   2  14      589.66      769.27     49.24 o 
   0   2  14    10538.71    11325.48    256.60 o 
   2   2  14     4338.87     4592.60    135.63 o 
   4   2  14     3312.81     3191.45    111.59 o 
   6   2  14     1526.42     1313.36     91.27 o 
   8   2  14     1085.53      879.05     69.38 o 
  10   2  14      649.87      601.78     63.07 o 
 -25   3  14       16.95       25.24     23.44 o 
 -23   3  14     1344.10     1480.32     62.68 o 
 -21   3  14      596.34      686.84     45.98 o 
 -19   3  14        9.93       16.59     21.59 o 
 -17   3  14     1445.05     1436.80     60.04 o 
 -15   3  14      197.34      228.12     24.21 o 
 -13   3  14      139.36       36.78     17.77 o 
 -11   3  14      755.43      607.24     28.73 o 
  -9   3  14       20.09       31.24     14.80 o 
  -7   3  14    10772.86    10980.12    228.16 o 
  -5   3  14      101.07       10.56     13.83 o 
  -3   3  14      229.39      113.15     25.90 o 
  -1   3  14       28.68       59.36     35.48 o 
   1   3  14      952.72     1186.73     66.13 o 
   3   3  14      237.23      211.52     60.68 o 
   5   3  14      228.57      287.75     44.12 o 
   7   3  14       49.15       32.32     32.53 o 
   9   3  14        2.86       13.33     31.48 o 
 -24   4  14      810.72      978.96     52.50 o 
 -22   4  14     4920.50     4524.25    154.63 o 
 -20   4  14     2505.00     2352.08     70.43 o 
 -18   4  14       90.91       98.27     25.28 o 
 -16   4  14       53.76       74.34     24.93 o 
 -14   4  14     1173.87     1115.54     38.39 o 
 -12   4  14     3767.65     4207.35     80.90 o 
 -10   4  14     2738.24     3032.88     53.96 o 
  -8   4  14       15.37       33.78     14.83 o 
  -6   4  14     6072.82     5752.90     97.40 o 
  -4   4  14      640.47      450.91     31.65 o 
  -2   4  14       15.18       14.66     22.18 o 
   0   4  14     2678.96     2336.53    197.98 o 
   2   4  14     1133.12     1161.73     65.06 o 
   4   4  14     6011.20     5877.84    158.11 o 
   6   4  14     1370.45     1456.89     78.54 o 
   8   4  14     1941.29     2008.87    123.16 o 
 -25   5  14      370.07      335.20     70.89 o 
 -23   5  14      755.40      882.32     49.93 o 
 -21   5  14       21.93       14.74     20.38 o 
 -19   5  14      171.30      209.47     38.22 o 
 -17   5  14       16.07        3.17     21.51 o 
 -15   5  14      437.34      641.20     37.38 o 
 -13   5  14       35.37        5.13     13.29 o 
 -11   5  14      271.32      221.19     16.65 o 
  -9   5  14      823.10      780.59     31.04 o 
  -7   5  14     6012.71     5069.85     84.54 o 
  -5   5  14      790.09      661.94     29.89 o 
  -3   5  14      966.58     1220.04     67.80 o 
  -1   5  14     2758.04     2322.63     71.00 o 
   1   5  14      344.26      294.86     42.71 o 
   3   5  14     5407.45     4887.07    138.42 o 
   5   5  14       47.38       10.41     25.95 o 
   7   5  14      922.85      865.69     64.73 o 
   9   5  14       97.79      156.09     43.63 o 
 -24   6  14      298.55      242.77     40.61 o 
 -22   6  14      644.38      828.25     48.78 o 
 -20   6  14      452.05      530.69     39.14 o 
 -18   6  14     1523.55     1201.34     56.09 o 
 -16   6  14      137.16       85.23     24.24 o 
 -14   6  14        1.51        3.96     19.43 o 
 -12   6  14     2502.99     2325.47     64.26 o 
 -10   6  14     1067.40      766.15     33.81 o 
  -8   6  14      890.91      747.96     33.00 o 
  -6   6  14    17108.50    18209.35    225.79 o 
  -4   6  14     1574.18     1743.38     43.51 o 
  -2   6  14       41.88       11.68     14.47 o 
   0   6  14     1115.23     1155.68     43.63 o 
   2   6  14     1417.03     1667.27     61.02 o 
   4   6  14      822.73      779.36     48.31 o 
   6   6  14        3.89       35.21     22.59 o 
   8   6  14       21.10       44.04     28.56 o 
 -23   7  14      650.42      709.32     78.93 o 
 -21   7  14      210.69      258.33     36.79 o 
 -19   7  14      434.15      391.06     38.16 o 
 -17   7  14     1053.15      893.30     51.53 o 
 -15   7  14      582.37      784.82     46.76 o 
 -13   7  14     5822.13     5716.74    116.90 o 
 -11   7  14       12.15        2.98     19.97 o 
  -9   7  14     8085.00     8356.79    120.52 o 
  -7   7  14     1322.40     1506.14     56.11 o 
  -5   7  14        1.98        1.62     15.57 o 
  -3   7  14      117.73      120.46     18.68 o 
  -1   7  14      315.76      372.49     29.39 o 
   1   7  14       17.14        1.02     13.51 o 
   3   7  14       27.65       51.41     21.79 o 
   5   7  14      231.83      175.93     30.30 o 
   7   7  14       12.29        0.00     22.24 o 
 -22   8  14      132.56       86.59     34.69 o 
 -20   8  14      177.63      219.13     31.33 o 
 -18   8  14       10.91       18.49     22.89 o 
 -16   8  14     1018.02     1113.63     50.41 o 
 -14   8  14     2777.98     2953.45     85.63 o 
 -12   8  14     2200.69     2009.80     62.76 o 
 -10   8  14    12906.41    13756.23    219.99 o 
  -8   8  14     2523.11     2562.96     64.05 o 
  -6   8  14     3683.11     3255.13     67.08 o 
  -4   8  14      235.40      204.71     23.68 o 
  -2   8  14     1638.22     1752.11     53.09 o 
   0   8  14      587.15      750.47     36.80 o 
   2   8  14       12.18       17.60     16.45 o 
   4   8  14     1086.46     1110.36     54.41 o 
   6   8  14        0.49        9.81     22.54 o 
 -23   9  14       80.67      184.14     41.54 o 
 -21   9  14      330.12      424.87     54.81 o 
 -19   9  14       10.83       12.38     22.25 o 
 -17   9  14      334.32      341.46     45.27 o 
 -15   9  14      231.68      434.34     35.45 o 
 -13   9  14       20.72       31.62     22.58 o 
 -11   9  14     3621.61     4258.58    101.40 o 
  -9   9  14        1.02       23.73     20.73 o 
  -7   9  14      340.29      470.58     40.47 o 
  -5   9  14      947.09     1076.52     49.42 o 
  -3   9  14       28.98       17.76     15.71 o 
  -1   9  14     1944.16     1631.68     52.45 o 
   1   9  14        1.59        6.89     16.34 o 
   3   9  14      303.57      330.47     31.92 o 
   5   9  14      313.25      301.26     37.92 o 
   7   9  14      165.99      113.64     42.42 o 
 -22  10  14      426.20      248.85     48.69 o 
 -20  10  14     1831.53     1894.50     92.71 o 
 -18  10  14      431.24      228.50     42.68 o 
 -16  10  14       61.39       75.48     24.41 o 
 -14  10  14       11.46       47.02     22.56 o 
 -12  10  14        0.13        4.04     19.89 o 
 -10  10  14     2918.48     2577.14     78.92 o 
  -8  10  14       45.81       78.22     28.48 o 
  -6  10  14      846.92      965.42     83.05 o 
  -4  10  14     7752.92     7511.93    146.95 o 
  -2  10  14      669.16      585.75     44.90 o 
   0  10  14        0.10        5.99     14.30 o 
   2  10  14      128.35      149.18     23.70 o 
   4  10  14      484.36      436.12     36.81 o 
   6  10  14       38.95       84.33     33.82 o 
 -21  11  14      252.58      355.35     47.48 o 
 -19  11  14      350.62      200.78     41.65 o 
 -17  11  14        4.16       15.87     24.31 o 
 -15  11  14       34.14       63.50     26.10 o 
 -13  11  14        6.82        1.03     20.57 o 
 -11  11  14     1755.53     1454.32     94.44 o 
  -9  11  14      204.68      146.97     36.36 o 
  -7  11  14      135.67      111.75     31.58 o 
  -5  11  14      408.29      457.78     48.58 o 
  -3  11  14      126.70       96.93     25.14 o 
  -1  11  14     1427.86     1428.70     52.33 o 
   1  11  14      328.87      231.32     29.54 o 
   3  11  14      801.67      825.28     95.74 o 
 -18  12  14      170.82      264.40     45.55 o 
 -16  12  14     1517.93     1837.85     69.30 o 
 -14  12  14       64.89      145.82     30.17 o 
 -12  12  14       21.33       28.14     27.88 o 
 -10  12  14      840.57     1071.06     70.11 o 
  -8  12  14      756.64      725.80    154.27 o 
  -6  12  14       16.76       28.23     26.79 o 
  -4  12  14      459.77      443.54     50.54 o 
  -2  12  14        3.73       10.50     18.65 o 
   0  12  14       32.93        5.95     16.51 o 
   2  12  14     1764.90     1320.36     93.61 o 
 -17  13  14      192.38      208.78     37.06 o 
 -15  13  14      281.44      363.91     39.92 o 
 -13  13  14      400.64      524.14     57.97 o 
 -11  13  14      357.67      413.90     50.35 o 
  -9  13  14      166.17      124.56     35.86 o 
  -7  13  14     1187.47     1182.60     87.93 o 
  -5  13  14     4733.81     4419.03    139.48 o 
  -3  13  14      197.94      265.99     44.68 o 
  -1  13  14      294.30      382.98     48.94 o 
   1  13  14       20.62       39.41     26.14 o 
 -14  14  14       21.08       49.14     34.47 o 
 -12  14  14       34.46        0.00     26.92 o 
 -10  14  14        0.27       70.23     32.86 o 
  -8  14  14     1036.39     1467.80    162.75 o 
  -6  14  14       76.81       61.42     33.63 o 
  -4  14  14      198.08      252.50     43.47 o 
  -2  14  14       18.39       12.34     36.51 o 
 -11  15  14      325.98      526.33     58.95 o 
  -9  15  14        8.63       46.98     56.82 o 
  -7  15  14      137.92      253.63     60.68 o 
  -5  15  14      239.91      333.04     49.83 o 
 -25   1  15      802.44      597.79     61.06 o 
 -23   1  15     9778.48    11356.33    245.42 o 
 -21   1  15       29.81       16.32     19.33 o 
 -19   1  15     1217.71     1119.75     42.58 o 
 -17   1  15     2367.99     2123.58     51.14 o 
 -15   1  15     6572.29     6488.76    147.70 o 
 -13   1  15     1391.22     1586.77     45.44 o 
 -11   1  15      326.49      394.09     32.30 o 
  -9   1  15     4572.06     3631.78     69.74 o 
  -7   1  15      315.86      264.02     30.15 o 
  -5   1  15       35.26       80.23     21.86 o 
  -3   1  15    16452.12    15772.13    305.41 o 
  -1   1  15     1384.58     1704.35     73.07 o 
   1   1  15     4450.77     4495.29    191.81 o 
   3   1  15     1037.82     1146.30     66.32 o 
   5   1  15     7595.95     8042.28    200.51 o 
   7   1  15     1595.55     1395.52    309.82 o 
   9   1  15       10.29       38.42     42.17 o 
 -26   2  15      593.35      642.57     61.63 o 
 -24   2  15      133.43      133.37     30.61 o 
 -22   2  15      769.39      977.73     50.60 o 
 -20   2  15      918.33     1018.98     53.14 o 
 -18   2  15       25.47        5.19     15.18 o 
 -16   2  15      830.13     1044.23     66.63 o 
 -14   2  15       73.00      128.18     20.46 o 
 -12   2  15     1333.57     1275.34     56.09 o 
 -10   2  15       36.74       90.42     17.09 o 
  -8   2  15      495.06      463.78     32.50 o 
  -6   2  15     1426.18     1328.62     53.41 o 
  -4   2  15     2182.35     2193.06     85.63 o 
  -2   2  15      617.68      778.37     64.79 o 
   0   2  15       29.48       13.80     21.25 o 
   2   2  15       23.46       11.65     23.06 o 
   4   2  15     1550.40     1648.67     81.27 o 
   6   2  15      221.68      304.28     49.92 o 
   8   2  15     1152.42     1396.11     83.40 o 
 -25   3  15       25.26       43.13     23.91 o 
 -23   3  15     7625.09     8449.29    163.38 o 
 -21   3  15       21.39       58.66     26.17 o 
 -19   3  15     2524.04     2393.52     72.56 o 
 -17   3  15       14.80        4.44     20.89 o 
 -15   3  15     3796.24     3212.04     74.35 o 
 -13   3  15      526.92      524.92     30.70 o 
 -11   3  15      408.06      320.27     28.44 o 
  -9   3  15    10429.55    10312.41    139.95 o 
  -7   3  15        6.38       28.70     13.90 o 
  -5   3  15     2724.77     3190.47    104.84 o 
  -3   3  15    12199.28    12061.36    246.66 o 
  -1   3  15        2.50       24.17     23.93 o 
   1   3  15     1204.94     1303.83     70.71 o 
   3   3  15      110.87       88.96     32.87 o 
   5   3  15     8315.36     8483.60    348.64 o 
   7   3  15     3255.03     3127.74    154.78 o 
 -24   4  15       78.33       51.46     25.40 o 
 -22   4  15      106.01       77.25     30.69 o 
 -20   4  15      118.77      121.90     25.81 o 
 -18   4  15     4489.89     4138.85    124.99 o 
 -16   4  15      118.46      185.46     32.04 o 
 -14   4  15      712.95     1049.16     40.32 o 
 -12   4  15       14.94       33.42     16.27 o 
 -10   4  15      728.30      512.99     43.72 o 
  -8   4  15     4286.11     4077.48     76.51 o 
  -6   4  15     2974.58     2584.64     63.01 o 
  -4   4  15       88.06       61.31     23.43 o 
  -2   4  15      158.97      115.85     29.28 o 
   0   4  15     1180.84     1295.97     65.45 o 
   2   4  15     1013.09      901.73     62.68 o 
   4   4  15     1897.79     1728.49     83.07 o 
   6   4  15     3065.71     2731.04    159.92 o 
   8   4  15     1678.93     1992.26     97.24 o 
 -25   5  15       40.01      149.67     29.12 o 
 -23   5  15     6168.11     6159.23    136.90 o 
 -21   5  15      421.47      346.71     35.75 o 
 -19   5  15     1022.23     1162.57     60.62 o 
 -17   5  15       35.98        3.59     20.32 o 
 -15   5  15      331.55      251.44     28.97 o 
 -13   5  15    10781.49    10932.94    156.53 o 
 -11   5  15     1032.98      819.05     34.44 o 
  -9   5  15     4695.06     4145.98     94.41 o 
  -7   5  15       37.65       76.90     18.27 o 
  -5   5  15     1459.89     1295.83     44.06 o 
  -3   5  15     3825.06     3709.27     90.17 o 
  -1   5  15      167.09      263.47     38.16 o 
   1   5  15     5274.55     5599.41    151.44 o 
   3   5  15      895.12      889.49     64.16 o 
   5   5  15       37.96       38.68     39.85 o 
   7   5  15     2418.97     2059.82     96.17 o 
 -24   6  15        1.21       20.82     22.17 o 
 -22   6  15      365.84      336.95     39.55 o 
 -20   6  15       83.78      141.74     27.59 o 
 -18   6  15     2190.95     2215.80     75.90 o 
 -16   6  15     3763.90     2767.46     85.00 o 
 -14   6  15     8380.07     8774.85    169.60 o 
 -12   6  15     5242.15     5151.90    144.45 o 
 -10   6  15      373.20      275.14     27.06 o 
  -8   6  15       10.13       38.72     17.01 o 
  -6   6  15    24748.61    26028.18    322.42 o 
  -4   6  15      738.78      853.25     38.95 o 
  -2   6  15     1622.03     2224.43     59.19 o 
   0   6  15     3749.39     3511.65     88.90 o 
   2   6  15      127.54       90.29     25.10 o 
   4   6  15       12.73        0.18     19.07 o 
   6   6  15     1537.13     1559.13    101.04 o 
 -23   7  15       63.84       28.63     25.55 o 
 -21   7  15      680.49      553.00     42.97 o 
 -19   7  15      888.03     1103.56     52.28 o 
 -17   7  15      692.87      660.11     45.00 o 
 -15   7  15     1719.41     1421.39     58.43 o 
 -13   7  15     8608.67     8098.18    264.03 o 
 -11   7  15     8532.94     8095.81    140.71 o 
  -9   7  15     1367.91     1305.02     45.14 o 
  -7   7  15       41.05       29.64     17.07 o 
  -5   7  15     4250.27     4783.71    104.11 o 
  -3   7  15     6204.94     5871.29    102.57 o 
  -1   7  15        0.07       48.43     17.91 o 
   1   7  15      104.34      119.51     25.64 o 
   3   7  15      990.79      917.73     50.75 o 
   5   7  15      583.49      637.80     49.25 o 
   7   7  15      653.51      744.75     65.00 o 
 -22   8  15      622.48      626.60     56.72 o 
 -20   8  15     2579.26     2124.16     80.82 o 
 -18   8  15        7.15       11.81     21.55 o 
 -16   8  15       49.19        4.11     23.63 o 
 -14   8  15     4985.99     5771.12    259.86 o 
 -12   8  15    20913.85    21518.79    307.95 o 
 -10   8  15    10481.73     9705.23    180.91 o 
  -8   8  15      134.71       85.33     18.61 o 
  -6   8  15       27.23       20.93     19.34 o 
  -4   8  15      174.61      197.63     27.58 o 
  -2   8  15     4213.13     4385.53    105.02 o 
   0   8  15     3082.95     3368.14     77.38 o 
   2   8  15      257.74      214.51     36.99 o 
   4   8  15      320.05      299.81     37.61 o 
   6   8  15      127.75      131.48     30.29 o 
 -21   9  15      516.12      439.02    112.10 o 
 -19   9  15     1770.56     1630.89     64.02 o 
 -17   9  15      272.25      260.88     83.82 o 
 -15   9  15     2250.05     2009.26     91.58 o 
 -13   9  15     6021.40     6695.24    137.62 o 
 -11   9  15     1071.92     1117.78     76.57 o 
  -9   9  15      766.11      899.55     68.92 o 
  -7   9  15      738.55      800.12     47.15 o 
  -5   9  15     3120.18     2966.94     79.51 o 
  -3   9  15     2452.18     2561.98     75.86 o 
  -1   9  15      208.25      205.94     27.31 o 
   1   9  15     1270.24     1299.93     51.60 o 
   3   9  15     1053.21     1153.34     57.64 o 
   5   9  15      311.67      370.53     41.46 o 
 -20  10  15      146.43      205.65     59.91 o 
 -18  10  15        7.07       51.12     28.14 o 
 -16  10  15     2485.83     2254.38     93.93 o 
 -14  10  15     2263.06     2285.90     76.02 o 
 -12  10  15     7344.29     7122.72    219.57 o 
 -10  10  15     6237.94     6235.14    159.35 o 
  -8  10  15       82.48      108.78     32.47 o 
  -6  10  15      896.72     1025.48     92.05 o 
  -4  10  15      727.17      779.60     45.63 o 
  -2  10  15     2787.11     2227.40     74.51 o 
   0  10  15      672.56      874.96     42.77 o 
   2  10  15      644.24      536.19     38.69 o 
   4  10  15      432.27      480.41     99.76 o 
 -19  11  15      193.50      301.02     45.63 o 
 -17  11  15       27.51       32.50     28.16 o 
 -15  11  15      844.15      984.69     54.88 o 
 -13  11  15     1708.06     1584.04     65.17 o 
 -11  11  15     2752.50     2630.92    108.76 o 
  -9  11  15      378.71      451.19     48.59 o 
  -7  11  15       50.71      117.08     33.03 o 
  -5  11  15      396.78      362.66     45.27 o 
  -3  11  15        9.76        0.20     19.35 o 
  -1  11  15     2160.41     2506.10     81.34 o 
   1  11  15     1430.33     1606.72     57.99 o 
   3  11  15      355.51      459.95     43.45 o 
 -18  12  15        8.42        3.53     25.79 o 
 -16  12  15     3792.15     3982.65    105.44 o 
 -14  12  15      499.73      414.14     40.98 o 
 -12  12  15      641.80      953.26     68.12 o 
 -10  12  15      173.34      193.06     62.74 o 
  -8  12  15      465.18      509.03     51.33 o 
  -6  12  15     3358.95     3223.89    113.99 o 
  -4  12  15      133.70       78.98     31.26 o 
  -2  12  15     1281.89     1166.46     57.15 o 
   0  12  15     1091.80     1046.35     56.93 o 
 -17  13  15       97.74       93.02     31.10 o 
 -15  13  15     1531.41     1412.89     82.62 o 
 -13  13  15      465.52      788.56    101.30 o 
 -11  13  15      711.01      663.49     61.03 o 
  -9  13  15        6.50       13.34     27.23 o 
  -7  13  15     2838.46     2720.69    106.66 o 
  -5  13  15      254.45      464.49     53.42 o 
  -3  13  15       97.76       44.26     49.37 o 
  -1  13  15     3958.51     4127.30    137.57 o 
 -14  14  15       66.61       63.98     34.10 o 
 -12  14  15     1373.77     1503.05     86.51 o 
 -10  14  15      241.99      312.50     47.73 o 
  -8  14  15        4.07        0.76     27.80 o 
  -6  14  15      165.88      199.01     40.65 o 
  -4  14  15      691.14      673.37     60.33 o 
 -26   0  16        5.17      110.04     50.39 o 
 -24   0  16     1802.72     1697.45    121.36 o 
 -22   0  16       24.07        5.66     41.65 o 
 -20   0  16      410.06      457.39     46.67 o 
 -18   0  16      936.78      933.88     61.21 o 
 -16   0  16     6709.40     8177.73    223.94 o 
 -14   0  16    10157.68     8515.02    370.75 o 
 -12   0  16     1800.58     1759.06    116.47 o 
 -10   0  16     1169.31     1276.11     69.08 o 
  -8   0  16     4364.16     3948.00    112.33 o 
  -6   0  16     5159.51     4390.44    183.58 o 
  -4   0  16     2152.35     2567.52    121.36 o 
  -2   0  16     2818.58     2131.97    120.33 o 
   0   0  16     7725.96     7720.54    269.45 o 
   2   0  16      523.12      395.44     73.53 o 
   4   0  16       63.83      122.90     52.96 o 
   6   0  16     3876.80     4530.82    213.40 o 
 -25   1  16      110.61        6.84     32.78 o 
 -23   1  16      675.02      582.11    119.30 o 
 -21   1  16       16.21       27.78     21.93 o 
 -19   1  16      154.76      160.16     23.71 o 
 -17   1  16      933.89      916.08     38.09 o 
 -15   1  16     1352.67     1520.24     48.55 o 
 -13   1  16      932.08      728.84     34.83 o 
 -11   1  16        3.15       29.77     18.70 o 
  -9   1  16      260.64      372.35     29.37 o 
  -7   1  16     1147.17     1171.73     62.22 o 
  -5   1  16       51.30      184.30     35.05 o 
  -3   1  16     2003.78     1878.55     78.17 o 
  -1   1  16      344.48      205.61     36.34 o 
   1   1  16     2450.06     2389.84     95.04 o 
   3   1  16      128.84      211.35     41.26 o 
   5   1  16      593.57      723.34     65.77 o 
   7   1  16     1009.75      956.99     75.76 o 
 -24   2  16     1661.00     1581.83    122.90 o 
 -22   2  16       40.98       80.96     24.85 o 
 -20   2  16      821.88      833.29     49.33 o 
 -18   2  16        7.19        1.86     16.61 o 
 -16   2  16        8.76        7.17     16.83 o 
 -14   2  16    10268.35    11198.50    169.67 o 
 -12   2  16      374.27      344.87     30.13 o 
 -10   2  16     1083.88     1124.96     72.22 o 
  -8   2  16     3942.77     4092.78     93.52 o 
  -6   2  16      128.18      228.86     38.66 o 
  -4   2  16     8290.83     7397.60    199.78 o 
  -2   2  16     1763.23     2122.71     84.68 o 
   0   2  16      509.66      521.51     51.90 o 
   2   2  16        2.08       11.28     25.17 o 
   4   2  16      394.65      477.41     56.72 o 
   6   2  16     6053.67     6646.56    187.13 o 
 -25   3  16       90.41      103.71     28.34 o 
 -23   3  16        6.73       21.21     25.25 o 
 -21   3  16        0.08       57.32     23.09 o 
 -19   3  16     2326.36     2528.32     75.70 o 
 -17   3  16     2901.11     3269.27     83.43 o 
 -15   3  16       83.78       15.13     15.59 o 
 -13   3  16       32.41        5.93     16.48 o 
 -11   3  16      101.45      229.42     28.03 o 
  -9   3  16     1759.23     1805.89     51.64 o 
  -7   3  16       40.85       21.03     17.93 o 
  -5   3  16     2106.93     2513.76     85.63 o 
  -3   3  16      261.49      190.08     37.43 o 
  -1   3  16     4999.38     5645.13    151.42 o 
   1   3  16       30.94       24.00     27.46 o 
   3   3  16     1564.16     1492.10     80.34 o 
   5   3  16      385.44      224.26     45.38 o 
   7   3  16     1627.19     1892.10    151.95 o 
 -24   4  16     2042.40     1803.13     68.78 o 
 -22   4  16      533.82      489.54     50.30 o 
 -20   4  16      155.59      180.23     32.80 o 
 -18   4  16       95.25       43.42     22.92 o 
 -16   4  16      456.97      301.58     51.45 o 
 -14   4  16     4312.35     3377.84     88.69 o 
 -12   4  16       14.57       12.93     16.19 o 
 -10   4  16     2240.86     2295.36     57.87 o 
  -8   4  16      788.77      620.91     32.20 o 
  -6   4  16      732.07      818.97     51.44 o 
  -4   4  16    13987.40    13925.83    271.96 o 
  -2   4  16       43.25        7.84     24.07 o 
   0   4  16      868.37      902.64     63.72 o 
   2   4  16      182.31      147.55     35.43 o 
   4   4  16        5.93        0.97     28.04 o 
   6   4  16     3387.32     3488.88    205.17 o 
 -25   5  16       23.96       76.08     26.74 o 
 -23   5  16     1125.97      899.28     55.83 o 
 -21   5  16       21.00        6.77     20.53 o 
 -19   5  16        3.55       48.57     25.28 o 
 -17   5  16     1014.42      924.08     45.09 o 
 -15   5  16     1224.33     1161.97     49.76 o 
 -13   5  16      585.23      666.19     35.92 o 
 -11   5  16      305.46      281.28     27.53 o 
  -9   5  16        0.01       11.81     16.90 o 
  -7   5  16      875.39      979.35     39.08 o 
  -5   5  16      552.91      820.34     47.02 o 
  -3   5  16       31.58      122.30     28.86 o 
  -1   5  16        2.47        7.04     25.33 o 
   1   5  16      163.85      165.94     36.53 o 
   3   5  16      124.46      128.91     35.32 o 
   5   5  16      816.61      654.10     62.90 o 
 -24   6  16     2782.50     3010.56     89.76 o 
 -22   6  16       28.25       69.48     27.93 o 
 -20   6  16       90.77       28.66     22.26 o 
 -18   6  16      210.98      113.41     29.38 o 
 -16   6  16      144.94      145.66     28.85 o 
 -14   6  16     4101.80     4883.78    106.88 o 
 -12   6  16     1587.72     1786.64     82.24 o 
 -10   6  16     2276.40     2119.95     54.90 o 
  -8   6  16      575.69      721.21     34.39 o 
  -6   6  16      101.93       72.45     19.12 o 
  -4   6  16     9311.73     9043.75    165.33 o 
  -2   6  16       51.32       70.27     18.53 o 
   0   6  16     2075.68     1760.41     64.23 o 
   2   6  16      463.47      479.59     41.34 o 
   4   6  16      802.15      597.54     47.26 o 
   6   6  16     1093.82     1037.74     61.69 o 
 -23   7  16      113.23       84.50     28.16 o 
 -21   7  16        4.47       16.48     22.00 o 
 -19   7  16        1.78        5.50     20.34 o 
 -17   7  16      179.54      346.27     34.61 o 
 -15   7  16        9.17       58.90     63.25 o 
 -13   7  16     2462.74     2198.62     88.67 o 
 -11   7  16     4210.10     4771.98    150.66 o 
  -9   7  16       96.54      167.18     21.39 o 
  -7   7  16     1589.90     1347.93     50.77 o 
  -5   7  16       73.36       58.13     22.31 o 
  -3   7  16      426.21      518.24     38.63 o 
  -1   7  16       24.26       23.14     17.17 o 
   1   7  16     1085.42     1269.26     58.14 o 
   3   7  16      693.08      877.24     61.46 o 
   5   7  16      290.34      244.10     34.87 o 
 -22   8  16      271.44      283.96     38.57 o 
 -20   8  16      189.05      136.36     30.88 o 
 -18   8  16     2045.90     2284.93    128.65 o 
 -16   8  16     2356.06     2302.45     90.72 o 
 -14   8  16     3118.94     3243.87    106.64 o 
 -12   8  16       89.00      120.35     26.24 o 
 -10   8  16      239.31      244.34     29.12 o 
  -8   8  16     2619.90     2977.08     68.93 o 
  -6   8  16      178.38      126.52     27.20 o 
  -4   8  16     9784.39     9541.31    176.63 o 
  -2   8  16     1746.76     1699.55     67.69 o 
   0   8  16       40.40       41.44     18.20 o 
   2   8  16      105.39      134.40     27.69 o 
   4   8  16      392.15      331.48     39.17 o 
 -21   9  16      348.72      502.23     59.60 o 
 -19   9  16      869.05      765.39    150.41 o 
 -17   9  16      345.53      305.98     44.18 o 
 -15   9  16      165.26       77.86     30.02 o 
 -13   9  16     1658.12     1440.60     60.06 o 
 -11   9  16     5540.58     5759.61    145.98 o 
  -9   9  16       15.22        1.03     22.00 o 
  -7   9  16       94.61       89.48     23.74 o 
  -5   9  16        1.52        6.70     18.74 o 
  -3   9  16     5591.65     6079.41    130.31 o 
  -1   9  16      178.69      284.66     29.24 o 
   1   9  16      347.00      297.92     31.90 o 
   3   9  16     1397.93     1489.92     66.23 o 
 -20  10  16      226.97      269.91     44.51 o 
 -18  10  16     1007.57     1136.69     74.17 o 
 -16  10  16        7.73       12.42     28.14 o 
 -14  10  16     1379.99     1496.78     77.78 o 
 -12  10  16     1456.89     1711.31     67.78 o 
 -10  10  16      447.15      614.06     52.15 o 
  -8  10  16     1596.30     1493.47    183.32 o 
  -6  10  16        1.86       46.11     27.42 o 
  -4  10  16     2113.45     2172.42     75.47 o 
  -2  10  16     4107.89     4319.15    109.34 o 
   0  10  16       10.26       16.77     16.99 o 
   2  10  16      242.98      350.59     34.92 o 
 -19  11  16      169.74      390.45     87.68 o 
 -17  11  16     1049.57     1190.56     75.03 o 
 -15  11  16       91.33       80.97     25.55 o 
 -13  11  16      158.33      207.37     30.73 o 
 -11  11  16      547.11      695.82     58.51 o 
  -9  11  16      121.34      101.82     35.63 o 
  -7  11  16     1034.96      834.13     63.84 o 
  -5  11  16       16.03        0.00     27.99 o 
  -3  11  16      518.98      574.30     44.29 o 
  -1  11  16       25.02       30.31     24.10 o 
   1  11  16       67.24      127.17     25.18 o 
 -16  12  16      704.89      695.57     59.26 o 
 -14  12  16      598.36      666.37     62.74 o 
 -12  12  16       32.05      114.85     34.16 o 
 -10  12  16      227.99      152.76     51.42 o 
  -8  12  16     1974.60     2697.75    107.99 o 
  -6  12  16      127.77      143.58     36.64 o 
  -4  12  16     1318.77     1448.19     79.99 o 
  -2  12  16     5950.54     6560.33    197.72 o 
 -15  13  16        2.40        5.48     31.48 o 
 -13  13  16     1097.29     1039.84     72.36 o 
 -11  13  16       20.80       49.88     31.27 o 
  -9  13  16       16.64       43.74     31.94 o 
  -7  13  16     1394.56     1513.90     82.36 o 
  -5  13  16        5.34       15.17     28.36 o 
  -3  13  16       93.15       21.33     28.40 o 
 -10  14  16     1378.11     1550.02     84.57 o 
  -8  14  16      950.46      824.41     67.97 o 
 -25   1  17        9.56       45.38     35.42 o 
 -23   1  17     1827.84     1991.49     95.79 o 
 -21   1  17     3421.68     3343.23     96.25 o 
 -19   1  17        1.74       14.93     17.08 o 
 -17   1  17        7.92        5.81     18.30 o 
 -15   1  17     7469.53     7785.01    132.39 o 
 -13   1  17      280.65      125.77     23.23 o 
 -11   1  17     1177.96     1244.19     49.93 o 
  -9   1  17     1000.47     1147.13     54.80 o 
  -7   1  17     7372.99     7036.63    164.50 o 
  -5   1  17      334.58      388.11     47.63 o 
  -3   1  17      682.34      833.35     70.96 o 
  -1   1  17      109.28       37.97     28.89 o 
   1   1  17      883.24      895.90    109.53 o 
   3   1  17     7856.98     8567.50    217.61 o 
   5   1  17      652.51      684.23     79.96 o 
 -24   2  17      219.11      208.86     89.73 o 
 -22   2  17      271.01      249.74     36.78 o 
 -20   2  17      110.92      161.34     28.75 o 
 -18   2  17      525.05      488.30     34.67 o 
 -16   2  17     1425.23     1423.92     55.22 o 
 -14   2  17      396.06      372.72     29.62 o 
 -12   2  17     1535.59     1429.92     50.39 o 
 -10   2  17      216.74      284.62     30.36 o 
  -8   2  17     1529.35     1609.48     59.60 o 
  -6   2  17       89.05       55.79     25.82 o 
  -4   2  17     2450.60     2752.85    102.17 o 
  -2   2  17      107.35       77.91     29.26 o 
   0   2  17     3635.70     3818.28    126.88 o 
   2   2  17      845.71      866.22     67.44 o 
   4   2  17      154.11      201.79    107.99 o 
   6   2  17       36.74        0.00     30.71 o 
 -25   3  17        7.29       19.35     22.74 o 
 -23   3  17      561.81      526.46     45.73 o 
 -21   3  17      298.62      369.15     46.53 o 
 -19   3  17        2.01       37.07     22.54 o 
 -17   3  17     2595.42     2825.65     77.40 o 
 -15   3  17     1779.22     1660.24     57.97 o 
 -13   3  17     1538.12     1346.67     53.94 o 
 -11   3  17       64.10      120.68     34.26 o 
  -9   3  17      612.04      622.53     40.73 o 
  -7   3  17     5476.99     5301.57    111.04 o 
  -5   3  17     1182.85     1326.43     96.42 o 
  -3   3  17     1979.91     2210.29     87.96 o 
  -1   3  17      151.54      107.24     32.53 o 
   1   3  17      374.73      425.62     52.75 o 
   3   3  17     1413.94     1860.39    133.44 o 
   5   3  17      780.74      734.08     79.70 o 
 -24   4  17        4.77       33.60     27.19 o 
 -22   4  17        1.45        2.26     22.06 o 
 -20   4  17      248.77      481.72     50.08 o 
 -18   4  17      509.35      550.17     45.32 o 
 -16   4  17      173.38      217.97     34.89 o 
 -14   4  17      646.57      554.09     33.06 o 
 -12   4  17     1739.61     1478.09     73.74 o 
 -10   4  17      206.45      188.99     30.76 o 
  -8   4  17       47.48       54.10     18.16 o 
  -6   4  17        3.15       47.09     25.20 o 
  -4   4  17      264.95      418.40     43.42 o 
  -2   4  17      413.54      390.84     46.72 o 
   0   4  17     1927.40     1682.78     84.80 o 
   2   4  17       17.78       30.67     34.45 o 
   4   4  17     1289.80     1615.46     87.45 o 
 -23   5  17      144.37      137.58     32.96 o 
 -21   5  17      545.36      608.97     46.79 o 
 -19   5  17       31.10       33.84     24.67 o 
 -17   5  17     5779.82     5604.92    122.09 o 
 -15   5  17      776.71      738.70     47.66 o 
 -13   5  17      601.68      442.44     33.97 o 
 -11   5  17     2073.37     1734.56     65.95 o 
  -9   5  17       28.16       17.54     16.34 o 
  -7   5  17     2668.82     2717.18     65.32 o 
  -5   5  17     1499.92     1442.65     57.93 o 
  -3   5  17      617.81      836.29     59.15 o 
  -1   5  17        0.84       36.02     36.51 o 
   1   5  17      765.19      682.22     60.16 o 
   3   5  17     1367.80     1247.25     77.32 o 
   5   5  17      260.54      225.83     60.68 o 
 -24   6  17       94.47       81.45     26.90 o 
 -22   6  17      362.16      263.85     39.01 o 
 -20   6  17       71.10      115.26     26.89 o 
 -18   6  17     1849.57     1537.42     93.71 o 
 -16   6  17     2924.50     2950.61     81.64 o 
 -14   6  17     1313.96     1424.94     72.17 o 
 -12   6  17     2014.00     2269.20     92.14 o 
 -10   6  17       38.50       11.17     17.25 o 
  -8   6  17      561.85      527.29     32.32 o 
  -6   6  17     2049.51     1942.56     54.38 o 
  -4   6  17     3021.38     2357.22     72.61 o 
  -2   6  17      591.83      503.29     39.13 o 
   0   6  17      223.10      167.48     28.90 o 
   2   6  17       99.98       76.16     32.86 o 
   4   6  17     1045.14     1000.60     58.49 o 
 -23   7  17       61.43       74.58     36.84 o 
 -21   7  17       36.26       15.00     23.56 o 
 -19   7  17      429.42      505.56     42.21 o 
 -17   7  17     1556.47     1435.57     63.25 o 
 -15   7  17       21.86       46.35     43.71 o 
 -13   7  17     4134.16     3950.45    117.90 o 
 -11   7  17       80.39       54.14     24.70 o 
  -9   7  17      746.27      570.98     34.45 o 
  -7   7  17     1509.41     1433.25     71.36 o 
  -5   7  17     1635.61     1891.53     66.06 o 
  -3   7  17     4214.37     4266.89    113.54 o 
  -1   7  17       67.87       87.12     24.42 o 
   1   7  17        2.04       17.77     22.98 o 
   3   7  17      704.57      738.87     53.83 o 
 -22   8  17      185.98      115.62     43.65 o 
 -20   8  17     3427.13     3784.24    150.07 o 
 -18   8  17     1773.91     1700.13    111.84 o 
 -16   8  17      532.88      497.71     49.81 o 
 -14   8  17     2628.50     2289.95     90.10 o 
 -12   8  17       17.96       32.75     25.17 o 
 -10   8  17     1556.27     1265.81     57.52 o 
  -8   8  17     2392.76     2512.74     76.48 o 
  -6   8  17     2033.46     1912.75     66.67 o 
  -4   8  17      808.18      760.81     48.67 o 
  -2   8  17      193.47      169.56     30.17 o 
   0   8  17     1376.86     1243.85     58.94 o 
   2   8  17      471.66      752.65     54.26 o 
 -21   9  17      691.24      685.47     51.41 o 
 -19   9  17      108.87       80.95     75.85 o 
 -17   9  17     5745.39     4943.20    149.78 o 
 -15   9  17      203.84      128.50     34.71 o 
 -13   9  17     1099.61     1017.98     67.60 o 
 -11   9  17       11.71       31.28     25.22 o 
  -9   9  17      104.78      214.46     41.33 o 
  -7   9  17     1199.09     1085.42     52.98 o 
  -5   9  17      956.73      712.79     60.71 o 
  -3   9  17     1296.33     1323.92     70.35 o 
  -1   9  17      247.41      263.42     43.42 o 
   1   9  17       18.47       12.37     21.20 o 
 -20  10  17      611.42      666.24     65.63 o 
 -18  10  17     1958.46     1504.89     84.32 o 
 -16  10  17     1349.99     1207.38     72.53 o 
 -14  10  17      990.61     1191.94     68.64 o 
 -12  10  17       81.54      229.43     83.30 o 
 -10  10  17     1650.40     1639.65     81.29 o 
  -8  10  17      269.47      268.23     63.51 o 
  -6  10  17      164.59      125.72     36.59 o 
  -4  10  17       14.53        9.37     20.34 o 
  -2  10  17     1024.83     1007.46     63.66 o 
   0  10  17      288.61      202.88     34.94 o 
 -17  11  17       55.96        1.03     27.61 o 
 -15  11  17      924.03      765.26     61.82 o 
 -13  11  17        1.10       18.63     27.23 o 
 -11  11  17      468.18      509.78     51.68 o 
  -9  11  17      589.01      625.27     59.77 o 
  -7  11  17        8.35        9.12     28.84 o 
  -5  11  17     1371.15     1168.04    160.69 o 
  -3  11  17      360.26      321.41     41.58 o 
  -1  11  17     1086.81     1195.84     61.53 o 
 -16  12  17      145.71      169.41     40.68 o 
 -14  12  17       32.73       40.76     43.19 o 
 -12  12  17      232.23      240.90     44.04 o 
 -10  12  17     2201.25     2322.39     99.44 o 
  -8  12  17       45.45       27.45     31.62 o 
  -6  12  17       38.44       55.85     31.80 o 
  -4  12  17     1026.21      852.01     68.51 o 
 -11  13  17      447.78      444.79     54.05 o 
  -9  13  17        2.78       48.02     32.18 o 
  -7  13  17      269.72      216.73     57.59 o 
 -24   0  18       60.88       85.88     51.94 o 
 -22   0  18     4671.27     5502.70    217.52 o 
 -20   0  18     1135.06     1038.10     89.22 o 
 -18   0  18      938.96      816.17     60.82 o 
 -16   0  18      249.52      365.10     36.53 o 
 -14   0  18     4346.85     4390.99    138.84 o 
 -12   0  18       81.62      162.65     30.75 o 
 -10   0  18      626.27      566.10     56.82 o 
  -8   0  18    16948.67    17829.65    473.60 o 
  -6   0  18     4013.99     4755.53    200.55 o 
  -4   0  18     1001.32     1334.92     96.67 o 
  -2   0  18     3879.40     3539.91    171.75 o 
   0   0  18       97.01      143.47     54.51 o 
   2   0  18     7414.64     7212.49    272.54 o 
   4   0  18       20.37       19.03     43.71 o 
 -25   1  18       91.65       97.43     38.72 o 
 -23   1  18      379.93      231.12     45.27 o 
 -21   1  18     1111.77     1107.86     76.77 o 
 -19   1  18      622.41      572.13     35.12 o 
 -17   1  18     1513.60     1470.02     49.76 o 
 -15   1  18     2084.52     2627.29     67.83 o 
 -13   1  18     1097.84     1035.67     43.88 o 
 -11   1  18       48.51       21.58     18.15 o 
  -9   1  18       11.69        1.83     19.46 o 
  -7   1  18     1325.75     1691.02     77.60 o 
  -5   1  18       17.48        0.51     22.54 o 
  -3   1  18       89.59        4.82     23.76 o 
  -1   1  18      580.91      440.25     52.43 o 
   1   1  18      495.46      419.32     54.34 o 
   3   1  18        0.92       41.21     35.87 o 
 -24   2  18      671.38      484.76    118.27 o 
 -22   2  18     2300.94     2936.31     85.85 o 
 -20   2  18      348.53      375.09     36.52 o 
 -18   2  18     1565.91     1253.23     54.01 o 
 -16   2  18     1679.34     1360.65     44.55 o 
 -14   2  18     2021.75     2302.10     66.73 o 
 -12   2  18     6350.43     5191.85     95.29 o 
 -10   2  18     2439.52     2562.23     82.94 o 
  -8   2  18     6181.84     5802.12    212.89 o 
  -6   2  18      818.07      717.98     58.11 o 
  -4   2  18      220.25      458.97     51.98 o 
  -2   2  18     4869.98     4767.73    145.16 o 
   0   2  18       83.70       59.66     31.90 o 
   2   2  18     3730.75     3796.08    132.87 o 
   4   2  18        0.77        0.00     29.71 o 
 -23   3  18     1067.29     1191.19     58.37 o 
 -21   3  18      892.80      535.10     42.46 o 
 -19   3  18       32.85      188.95     50.35 o 
 -17   3  18       13.17        2.65     20.90 o 
 -15   3  18      403.13      234.96     28.13 o 
 -13   3  18     2176.15     2705.28     66.80 o 
 -11   3  18      147.24      200.36     26.95 o 
  -9   3  18      125.06      121.31     25.08 o 
  -7   3  18      244.85      154.63     34.00 o 
  -5   3  18     1195.11     1429.25     69.74 o 
  -3   3  18       89.60      161.87     34.86 o 
  -1   3  18     2350.75     2650.69    156.32 o 
   1   3  18      587.47      566.02     58.70 o 
   3   3  18      183.15      215.91     44.54 o 
 -24   4  18       44.33       67.05     28.68 o 
 -22   4  18      819.14      856.10     69.59 o 
 -20   4  18      126.23      157.66     32.41 o 
 -18   4  18     3083.28     3275.59    170.41 o 
 -16   4  18        1.52        3.60     18.26 o 
 -14   4  18     1815.29     1834.00     57.59 o 
 -12   4  18     2301.57     2269.79     70.75 o 
 -10   4  18        2.43        8.56     20.49 o 
  -8   4  18    11488.35    12260.11    290.16 o 
  -6   4  18     4013.52     4264.35    130.50 o 
  -4   4  18     1132.00      823.28     76.11 o 
  -2   4  18     1589.10     1439.19     78.70 o 
   0   4  18        9.38       26.41     28.33 o 
   2   4  18      558.18      514.81     59.18 o 
 -23   5  18      164.78      286.59     36.25 o 
 -21   5  18       31.59       20.66     21.87 o 
 -19   5  18      859.13      836.68     51.88 o 
 -17   5  18     4471.66     3821.28    133.42 o 
 -15   5  18      799.42     1020.30     55.66 o 
 -13   5  18       33.72       59.55     22.77 o 
 -11   5  18     4539.48     4521.53    100.42 o 
  -9   5  18      414.93      439.19     29.80 o 
  -7   5  18     1427.27     1717.52     69.55 o 
  -5   5  18     1083.75     1000.01     65.82 o 
  -3   5  18      657.62      703.00     64.53 o 
  -1   5  18      436.67      423.90     51.57 o 
   1   5  18       16.72       36.44     42.17 o 
   3   5  18      734.19     1065.55     78.94 o 
 -22   6  18      143.33      164.98     34.44 o 
 -20   6  18       82.97       31.12     25.00 o 
 -18   6  18     3093.76     2721.43     83.60 o 
 -16   6  18       10.51       25.63     23.56 o 
 -14   6  18      528.60      521.45     53.48 o 
 -12   6  18     3094.63     2798.96    114.16 o 
 -10   6  18      163.97       77.24     23.24 o 
  -8   6  18     4370.02     4407.16     89.52 o 
  -6   6  18       48.49        3.93     19.03 o 
  -4   6  18     5025.04     4907.58    143.49 o 
  -2   6  18     1090.53     1071.25     70.17 o 
   0   6  18       42.58       21.44     21.54 o 
   2   6  18     1298.11     1393.88     65.45 o 
 -21   7  18      168.43       68.77     26.09 o 
 -19   7  18       59.26      208.44     34.48 o 
 -17   7  18     2122.51     2082.26    104.13 o 
 -15   7  18     9206.40     8374.32    376.41 o 
 -13   7  18      238.21      352.82     55.02 o 
 -11   7  18      666.23      627.66     52.35 o 
  -9   7  18       32.17        2.32     15.88 o 
  -7   7  18     1184.27     1260.57     55.70 o 
  -5   7  18     2346.69     2800.73     86.99 o 
  -3   7  18        5.82       24.24     29.99 o 
  -1   7  18     1687.14     1881.46     90.76 o 
   1   7  18     1355.17     1561.46     66.83 o 
 -20   8  18     1215.65     1164.26    131.25 o 
 -18   8  18     2741.07     3176.65    115.70 o 
 -16   8  18     2713.42     1949.58    123.93 o 
 -14   8  18        3.05        4.10     26.90 o 
 -12   8  18      388.10      576.99     55.35 o 
 -10   8  18     1341.06     1786.73     64.31 o 
  -8   8  18     1094.61     1012.12     51.98 o 
  -6   8  18     1677.43     1516.64     63.73 o 
  -4   8  18     4017.84     3871.93    102.29 o 
  -2   8  18     1614.93     1582.96     83.68 o 
   0   8  18       62.32       16.26     31.69 o 
 -19   9  18      928.71      887.77     66.27 o 
 -17   9  18      605.45      555.22     56.13 o 
 -15   9  18     3872.52     4028.42    178.95 o 
 -13   9  18      434.97      284.57     51.17 o 
 -11   9  18     2323.06     2526.47     98.98 o 
  -9   9  18      201.27      316.96     44.65 o 
  -7   9  18      548.98      488.09     52.43 o 
  -5   9  18      278.56      226.71     34.37 o 
  -3   9  18     2423.50     2186.39     96.74 o 
  -1   9  18     2271.21     2077.06     97.57 o 
 -18  10  18     3401.40     3086.08    115.25 o 
 -16  10  18      229.23      211.71     41.63 o 
 -14  10  18     1202.30     1330.41     75.85 o 
 -12  10  18      486.23      573.41     57.16 o 
 -10  10  18     1570.69     1414.74     74.74 o 
  -8  10  18        0.26        0.00     25.44 o 
  -6  10  18     1775.45     2082.88     94.14 o 
  -4  10  18     1316.77     1420.95     63.05 o 
  -2  10  18        4.01        0.00     19.81 o 
 -17  11  18       52.45      113.65     89.22 o 
 -15  11  18     1244.94     1028.96    105.42 o 
 -13  11  18       21.90        0.51     41.65 o 
 -11  11  18     3062.60     3113.79    117.08 o 
  -9  11  18      361.88      259.39     43.92 o 
  -7  11  18      136.76      113.55     34.59 o 
  -5  11  18      474.52      633.74     71.99 o 
 -12  12  18      727.67     1015.90     72.72 o 
 -10  12  18      665.63      922.66     68.54 o 
  -8  12  18       89.01       58.61     44.48 o 
 -23   1  19      546.47      355.25     55.34 o 
 -21   1  19      927.54      780.85     62.72 o 
 -19   1  19      584.95      534.14     35.15 o 
 -17   1  19       11.73        6.80     17.89 o 
 -15   1  19      483.79      568.37     32.87 o 
 -13   1  19     4570.73     4633.43     95.66 o 
 -11   1  19      163.12      211.30     32.13 o 
  -9   1  19      145.30      150.43     36.72 o 
  -7   1  19       75.90       51.39     53.22 o 
  -5   1  19     1852.12     1873.33     90.17 o 
  -3   1  19      691.54      756.90     69.16 o 
  -1   1  19     2887.92     3244.65    120.52 o 
   1   1  19     3305.33     4118.31    143.98 o 
 -24   2  19      130.04       86.39     37.48 o 
 -22   2  19     1350.87     1389.23     65.50 o 
 -20   2  19      203.75      264.05     35.21 o 
 -18   2  19      326.96      288.07     31.13 o 
 -16   2  19      421.81      423.01     38.97 o 
 -14   2  19     2878.95     2522.52     66.78 o 
 -12   2  19      697.81      664.85     36.86 o 
 -10   2  19      190.77      181.15     32.27 o 
  -8   2  19       84.28      126.88     34.90 o 
  -6   2  19      260.46      250.82     41.62 o 
  -4   2  19      264.46      253.81     44.72 o 
  -2   2  19       19.39       23.83     29.62 o 
   0   2  19       26.02       61.19     35.63 o 
   2   2  19        3.97        5.78     25.20 o 
 -23   3  19      609.02      465.94     48.49 o 
 -21   3  19      556.25      404.19     39.14 o 
 -19   3  19     2502.26     2501.12     86.28 o 
 -17   3  19      302.82      289.85     37.77 o 
 -15   3  19     1353.42     1550.87     65.76 o 
 -13   3  19     3480.89     3353.99     78.14 o 
 -11   3  19      470.70      454.71     36.99 o 
  -9   3  19      102.43      137.53     28.85 o 
  -7   3  19     1657.37     1881.53    111.59 o 
  -5   3  19       15.77       32.97     39.08 o 
  -3   3  19      113.80      102.77     33.02 o 
  -1   3  19     2781.64     3097.02    118.46 o 
   1   3  19      632.85      638.46     84.85 o 
 -22   4  19      293.92      283.72     41.17 o 
 -20   4  19        3.70        5.95     22.47 o 
 -18   4  19       98.66      194.59     30.86 o 
 -16   4  19        6.77       13.18     23.10 o 
 -14   4  19      150.27      260.79     33.49 o 
 -12   4  19        2.23       12.51     21.19 o 
 -10   4  19     2073.98     2147.59     75.09 o 
  -8   4  19      725.79      651.75     66.59 o 
  -6   4  19     1459.56     1617.56     81.93 o 
  -4   4  19       35.58       21.35     29.16 o 
  -2   4  19      186.57      256.37     46.89 o 
   0   4  19       25.94       20.99     27.94 o 
 -23   5  19      895.84      978.32     76.54 o 
 -21   5  19      687.80      794.66     51.88 o 
 -19   5  19      258.93      194.35     34.17 o 
 -17   5  19      169.75      126.14     30.95 o 
 -15   5  19      328.18      271.54     44.90 o 
 -13   5  19     1032.44     1102.81     52.38 o 
 -11   5  19     3520.63     3357.69     90.90 o 
  -9   5  19     1559.90     1374.36     58.29 o 
  -7   5  19      148.01       82.34     33.30 o 
  -5   5  19      439.44      286.53     44.29 o 
  -3   5  19      903.80     1104.33     71.53 o 
  -1   5  19      352.18      363.95     52.27 o 
   1   5  19       21.65       61.05     37.81 o 
 -22   6  19       31.25       24.75     24.84 o 
 -20   6  19     2480.56     2569.08     83.82 o 
 -18   6  19      166.25      218.41     33.80 o 
 -16   6  19     1569.36     1672.28     78.90 o 
 -14   6  19       17.35       76.40     33.30 o 
 -12   6  19     2200.80     2093.57    235.51 o 
 -10   6  19      143.45      202.89     28.50 o 
  -8   6  19      450.31      572.81     38.22 o 
  -6   6  19      297.20      339.15     49.33 o 
  -4   6  19       21.51        4.99     29.24 o 
  -2   6  19     1287.74     1110.37     74.35 o 
   0   6  19      115.62       92.02     27.77 o 
 -21   7  19     2176.24     2261.99     84.14 o 
 -19   7  19      299.44      540.30     47.60 o 
 -17   7  19     3617.51     3099.09    115.26 o 
 -15   7  19        4.67        6.28     30.15 o 
 -13   7  19      116.31      117.36     63.76 o 
 -11   7  19     5082.73     4994.44    146.27 o 
  -9   7  19      502.34      591.97     59.25 o 
  -7   7  19      126.65      122.99     27.37 o 
  -5   7  19     2658.75     2730.93     87.85 o 
  -3   7  19     2987.39     2881.79    140.13 o 
  -1   7  19     2222.71     2347.42    105.63 o 
 -20   8  19     1179.87     1467.32    110.30 o 
 -18   8  19     2777.56     2720.74    128.56 o 
 -16   8  19      621.26      694.84     93.85 o 
 -14   8  19       34.63       15.71     27.65 o 
 -12   8  19        3.99       17.25     29.62 o 
 -10   8  19      215.78      194.89     59.14 o 
  -8   8  19      685.99      557.97     43.06 o 
  -6   8  19      129.97      203.50     35.54 o 
  -4   8  19      717.65      760.90     50.39 o 
  -2   8  19     1593.64     1751.78    220.60 o 
 -19   9  19      224.41      111.02     37.25 o 
 -17   9  19      551.46      509.42     56.96 o 
 -15   9  19        5.25       42.68     30.54 o 
 -13   9  19      117.06       74.63     34.49 o 
 -11   9  19     1631.39     1701.56    131.13 o 
  -9   9  19     1022.39     1074.54     69.42 o 
  -7   9  19     1268.91     1503.44     80.27 o 
  -5   9  19      457.40      340.12     38.92 o 
  -3   9  19      659.55      775.37     53.89 o 
 -16  10  19      163.43      166.00     40.34 o 
 -14  10  19       12.22       59.65     47.31 o 
 -12  10  19        9.99        0.00     39.08 o 
 -10  10  19      463.14      402.85     51.13 o 
  -8  10  19       60.37       42.49     33.58 o 
  -6  10  19      138.26       98.52     35.46 o 
 -13  11  19      170.66       65.31     48.85 o 
 -11  11  19       84.51       61.97     63.51 o 
  -9  11  19     1637.60     1798.55    132.16 o 
 -22   0  20     2148.00     1998.27    143.98 o 
 -20   0  20      688.19      774.57     61.92 o 
 -18   0  20       13.61       14.64     27.58 o 
 -16   0  20     1299.53     1353.60     67.49 o 
 -14   0  20     1109.43     1376.06    137.81 o 
 -12   0  20      562.11      599.29     57.80 o 
 -10   0  20      160.24       55.02     45.25 o 
  -8   0  20     3100.29     3601.10    172.26 o 
  -6   0  20    10360.60     9460.67    308.53 o 
  -4   0  20        1.51        1.03     39.60 o 
  -2   0  20     3914.10     4503.05    204.66 o 
   0   0  20        8.27       30.34     49.37 o 
 -23   1  20      156.85      325.05     53.09 o 
 -21   1  20      248.36      235.10     36.92 o 
 -19   1  20       13.32        8.91     19.12 o 
 -17   1  20      104.72       40.14     21.38 o 
 -15   1  20      358.66      413.25     50.94 o 
 -13   1  20      722.52      620.41     39.21 o 
 -11   1  20      170.09      251.24     34.05 o 
  -9   1  20       42.78       18.49     27.74 o 
  -7   1  20      164.37      166.53     37.93 o 
  -5   1  20      865.52      687.61     80.99 o 
  -3   1  20       37.90       78.16     34.49 o 
  -1   1  20     1256.69     1223.31     78.72 o 
 -22   2  20     1752.45     2541.24     89.34 o 
 -20   2  20      546.13      376.59     65.13 o 
 -18   2  20      520.77      487.50     40.63 o 
 -16   2  20      498.85      772.70     38.77 o 
 -14   2  20      155.13      236.41     29.56 o 
 -12   2  20     6400.51     6678.14    141.91 o 
 -10   2  20     2248.26     2511.21    102.64 o 
  -8   2  20     1352.12     1367.10     75.44 o 
  -6   2  20     3013.73     2987.58    193.35 o 
  -4   2  20        0.15        4.45     27.80 o 
  -2   2  20     4781.93     5098.29    157.99 o 
   0   2  20      186.28       91.21     39.66 o 
 -23   3  20       77.46       26.27     27.22 o 
 -21   3  20        1.11       28.70     25.79 o 
 -19   3  20      138.29      230.65     34.83 o 
 -17   3  20     1024.84      857.35     62.82 o 
 -15   3  20      285.66      353.08     33.61 o 
 -13   3  20     1408.11     1943.15     71.44 o 
 -11   3  20      214.03      124.86     31.18 o 
  -9   3  20      119.01       86.55     30.45 o 
  -7   3  20      812.40      909.77     65.96 o 
  -5   3  20      734.65      514.88    117.24 o 
  -3   3  20      459.10      638.39     61.06 o 
  -1   3  20        8.10       32.32     32.80 o 
 -22   4  20     2501.67     2576.55     89.53 o 
 -20   4  20       91.66       84.93     30.31 o 
 -18   4  20        0.54        4.96     22.06 o 
 -16   4  20     2362.74     2119.81     74.69 o 
 -14   4  20       91.73       30.70     24.48 o 
 -12   4  20     6412.21     6143.30    131.65 o 
 -10   4  20     5705.75     5623.30    126.16 o 
  -8   4  20      599.26     1046.46     68.65 o 
  -6   4  20      255.22      237.87     42.54 o 
  -4   4  20        9.83       19.50     29.39 o 
  -2   4  20     3779.00     4036.89    183.58 o 
 -21   5  20     2925.23     3002.29    115.45 o 
 -19   5  20      813.58      774.11     51.45 o 
 -17   5  20      351.16      605.80     44.32 o 
 -15   5  20       22.23      126.12     38.93 o 
 -13   5  20     2296.21     2103.51     73.91 o 
 -11   5  20       29.11      132.61     31.07 o 
  -9   5  20       30.84        3.14     21.11 o 
  -7   5  20      796.63      626.54     97.45 o 
  -5   5  20     2647.81     2725.33    106.28 o 
  -3   5  20      364.58      366.60     52.53 o 
  -1   5  20       53.78       78.12     41.17 o 
 -20   6  20      224.02      169.19     34.82 o 
 -18   6  20      563.07      527.15     45.48 o 
 -16   6  20      564.83      687.02     59.91 o 
 -14   6  20      182.65       97.24     38.82 o 
 -12   6  20     8773.99     9028.84    208.60 o 
 -10   6  20      588.04      655.02     45.00 o 
  -8   6  20      241.08       79.58     34.86 o 
  -6   6  20      457.61      636.83     61.13 o 
  -4   6  20      492.50      349.05     50.61 o 
  -2   6  20     1202.82     1099.11     77.25 o 
 -19   7  20     4069.80     4231.60    157.35 o 
 -17   7  20      581.65      592.92     58.62 o 
 -15   7  20        2.55       55.43     32.94 o 
 -13   7  20     2045.42     2412.07    101.03 o 
 -11   7  20      743.64      580.22     84.59 o 
  -9   7  20     1087.56     1044.44     74.56 o 
  -7   7  20      280.65      380.37     39.75 o 
  -5   7  20     1843.12     1606.58     87.68 o 
  -3   7  20       56.97      154.74     40.85 o 
 -18   8  20       10.05       64.54     58.88 o 
 -16   8  20      418.10      192.11     44.22 o 
 -14   8  20      513.35      415.46     52.20 o 
 -12   8  20     2775.12     2608.65    154.78 o 
 -10   8  20       92.59       67.88     53.48 o 
  -8   8  20       39.69       65.14     25.87 o 
  -6   8  20      110.23       98.28     28.44 o 
  -4   8  20     1152.06     1363.06     80.61 o 
 -17   9  20      272.47      557.17     59.45 o 
 -15   9  20      157.33      147.76     38.54 o 
 -13   9  20      744.30      779.56     97.19 o 
 -11   9  20     2078.26     2527.92    155.30 o 
  -9   9  20     1834.26     1687.28     87.04 o 
  -7   9  20        0.42        0.00     23.18 o 
 -12  10  20       26.19        0.51     45.77 o 
 -10  10  20      266.77      147.58     64.79 o 
 -21   1  21     2192.09     2136.89     76.13 o 
 -19   1  21        2.26       31.14     20.24 o 
 -17   1  21      930.58      546.91     41.14 o 
 -15   1  21      337.80      505.47     63.83 o 
 -13   1  21     4423.54     4952.92    117.36 o 
 -11   1  21     2333.65     2309.89    112.61 o 
  -9   1  21       10.31        1.54     24.33 o 
  -7   1  21     3917.85     4217.06    139.06 o 
  -5   1  21     1056.69     1159.61    129.07 o 
  -3   1  21      279.64      298.88     65.31 o 
 -22   2  21       17.68       21.12     24.24 o 
 -20   2  21      126.55      153.90     32.13 o 
 -18   2  21        0.14       15.02     24.71 o 
 -16   2  21      458.86      534.09     39.30 o 
 -14   2  21     1168.42     1047.48     56.18 o 
 -12   2  21       22.17       27.81     23.40 o 
 -10   2  21      147.12      246.61     96.67 o 
  -8   2  21      242.24      345.44    115.70 o 
  -6   2  21     1024.71      901.69    179.98 o 
  -4   2  21        2.83        0.51     29.27 o 
  -2   2  21      410.18      432.65     58.36 o 
 -21   3  21     1181.62     1490.62     65.86 o 
 -19   3  21       30.42       13.92     23.85 o 
 -17   3  21     1228.01      811.85     58.27 o 
 -15   3  21      306.63      197.62     36.16 o 
 -13   3  21     1405.87     1556.08     76.37 o 
 -11   3  21     6151.82     6052.62    132.53 o 
  -9   3  21      239.55      274.22     97.70 o 
  -7   3  21     1571.12     1596.37     85.05 o 
  -5   3  21       60.14       15.69     29.90 o 
  -3   3  21      390.99      207.87     44.90 o 
 -20   4  21      362.99      291.49     38.03 o 
 -18   4  21       93.78      127.61     32.90 o 
 -16   4  21        4.26       11.47     31.07 o 
 -14   4  21     1580.72     1585.31     66.57 o 
 -12   4  21      207.62      188.58     31.52 o 
 -10   4  21       35.07       17.24     29.41 o 
  -8   4  21      226.28      200.68     43.86 o 
  -6   4  21      171.29      178.13     44.09 o 
  -4   4  21       98.20      125.57     41.80 o 
 -19   5  21      515.90      416.05     43.75 o 
 -17   5  21      384.63      333.90     50.68 o 
 -15   5  21     1398.00     1425.29     78.70 o 
 -13   5  21     2564.27     2414.02     80.89 o 
 -11   5  21     3887.57     3601.00    104.58 o 
  -9   5  21      154.30      114.80     36.42 o 
  -7   5  21     1017.70     1184.56     76.88 o 
  -5   5  21      407.60      427.90     55.92 o 
 -18   6  21        3.55       13.88     33.09 o 
 -16   6  21        0.46       28.62     33.06 o 
 -14   6  21      926.78      909.64     77.65 o 
 -12   6  21        0.30        0.51     29.12 o 
 -10   6  21        0.40        8.04     23.22 o 
  -8   6  21        0.48       14.36     29.65 o 
  -6   6  21     2974.81     2993.98    164.29 o 
 -17   7  21      605.76      661.92     60.47 o 
 -15   7  21        6.96       10.28     31.04 o 
 -13   7  21      567.23      509.41     56.44 o 
 -11   7  21      251.57      226.77     70.45 o 
  -9   7  21       44.28        8.59     27.74 o 
  -7   7  21      118.00      132.20     38.69 o 
 -16   8  21       10.85       40.01     32.10 o 
 -14   8  21       46.05       62.68     74.82 o 
 -12   8  21        1.01        0.00     43.71 o 
 -10   8  21     1342.58     1595.63    129.07 o 
  -8   8  21      287.10      404.18     80.22 o 
 -20   0  22     1053.92     1030.14     69.58 o 
 -18   0  22      302.92      578.04     53.96 o 
 -16   0  22        1.22      156.86     41.80 o 
 -14   0  22      822.76      992.91     68.45 o 
 -12   0  22      266.24       45.25     47.82 o 
 -10   0  22      274.65      268.42     60.68 o 
  -8   0  22      371.46      352.76     72.51 o 
  -6   0  22     3842.74     3670.52    190.78 o 
 -19   1  22      979.93     1157.94     61.68 o 
 -17   1  22      195.87      181.32     27.36 o 
 -15   1  22     1199.03     1661.40     59.08 o 
 -13   1  22      143.40      104.45     28.57 o 
 -11   1  22       89.33      197.60     41.88 o 
  -9   1  22       32.70        8.74     30.28 o 
  -7   1  22      474.51      413.14     54.35 o 
  -5   1  22        0.96       11.86     32.43 o 
 -20   2  22     2175.75     2290.21     81.61 o 
 -18   2  22       23.61       14.04     24.61 o 
 -16   2  22     1893.02     1849.42     65.58 o 
 -14   2  22       10.15       20.36     23.70 o 
 -12   2  22     1110.10     1097.50     73.33 o 
 -10   2  22     2382.26     2756.66    107.24 o 
  -8   2  22      333.25      321.35     48.61 o 
  -6   2  22     1934.70     2226.22    103.99 o 
 -19   3  22      471.81      489.92     46.81 o 
 -17   3  22        4.82       21.11     24.03 o 
 -15   3  22     1667.19     1285.73     61.20 o 
 -13   3  22      309.90      497.93     45.92 o 
 -11   3  22      585.45      461.27     51.99 o 
  -9   3  22       34.23       48.50     31.99 o 
  -7   3  22      443.91      321.64     50.48 o 
  -5   3  22        1.07        5.46     31.99 o 
 -18   4  22       11.65      129.28     35.56 o 
 -16   4  22     2693.69     3087.16    119.33 o 
 -14   4  22     1675.08     1980.91     76.34 o 
 -12   4  22      124.24      254.51     36.70 o 
 -10   4  22      297.04      471.64    110.82 o 
  -8   4  22       23.42       32.33     31.60 o 
  -6   4  22     1479.00     1259.00    174.58 o 
 -17   5  22     1565.62     1632.58     90.07 o 
 -15   5  22        7.36        1.29     29.62 o 
 -13   5  22     1519.86     1347.31    124.96 o 
 -11   5  22      417.75      510.08     43.41 o 
  -9   5  22     1263.52      963.93     69.27 o 
  -7   5  22       90.70      135.64     43.37 o 
 -16   6  22     1443.78     1319.31     80.49 o 
 -14   6  22      471.75      428.58     53.44 o 
 -12   6  22        1.11       15.55     29.94 o 
 -10   6  22     1038.84      865.52     69.43 o 
 -17   1  23      506.82      520.74     38.87 o 
 -15   1  23     1752.56     1599.84     84.87 o 
 -13   1  23     1042.35     1237.46    109.27 o 
 -11   1  23     3166.92     3312.46    127.44 o 
  -9   1  23      210.35      218.77     47.79 o 
 -16   2  23      539.93      540.37     48.18 o 
 -14   2  23      112.57      137.28     32.45 o 
 -12   2  23     1477.82     1467.65     83.64 o 
 -10   2  23       61.30       16.68     30.72 o 
 -17   3  23     1537.56     1543.80     86.62 o 
 -15   3  23     1652.94     1616.65     69.96 o 
 -13   3  23      342.28      490.32     45.61 o 
 -11   3  23     3080.52     2668.70    111.54 o 
 -14   4  23     1019.12     1149.47     62.65 o 
 -12   4  23       26.07       25.80     32.35 o 
                                                 
